# Supplementary material for: Association between methylmalonic acid and Alpha-Klotho in American adults: A cross-sectional study
Source: PLoS One. 2025 Dec 30;20(12):e0337285. doi: 10.1371/journal.pone.0337285 (PMC12752970; doi:10.1371/journal.pone.0337285)
Supplement: S1 File — (CSV) [file pone.0337285.s002.csv]

SEQN	PIR_group1	Education1	smoke	PA_total_MET_all0	BMI_kg.m2	CVD	Hypertension	DM	Pregnant	HbA1c	hdl_cholesterol_mg.dl	LBXMMASI	SSKLOTH	B12	creatinine_mg.dl	CKD_EPI_Scr_2009
1	2	3	1	4980	23.2	0	0	0	0	4.9	28	76.6	726.3	922.5	0.89	79.07522535
2		2	3	0	20.1	0	1	0	2	5.8	43	204	1049.8	627.3	0.99	87.8187052
3	3	3	1	200	27.6	0	0	0	2	5.7	54	175	978.3	374.2	1.19	68.35506451
4	1	2	2	120		0	1	0	2	5.6	35	110	921.3	235.4	0.8	104.6305928
5	3	3	2	3600	28	0	0	0	2	5.3	35	171	729.9	386.7	0.96	87.38553512
6	1	1	1	720	26	0	0	1	2	5.7	31	149	854.4	458.3	0.55	100.8495185
7		3	1	0	26.7	0	0	1	2	9.6	52	182	921	499.6	0.73	86.70214396
8	1	1	1	1400	30.6	1	1	1	2	7	46	170	556.6	504.1	0.92	60.25022504
9		2	1	2880	20.5	0	0	0	2	5.5	57	137	741.8	416.2	0.91	95.20871025
10	2	3	1	300	43.4	0	1	1	2	8.7	33	133	664.5	414	0.94	94.15625065
11	1	1	2	560	29.7	0	1	0	2	6.2	36	218	794.1	315.9	1.89	33.95076953
12	3	2	1	0	33.2	0	0	0	2	5.8	59	75	540.6	465.7	0.53	112.6359208
13	2	3	3	5040	31.6	0	1	0	0	5.4	38	144	1366.7	258.3	0.61	112.1746358
14	1	1	2	13440	45.2	0	1	1	2	6	64	131	1248.1	273.8	0.64	95.27285748
15	3	3	1	6480	23.2	0	0	0	2	5.2	39	135	919.6	716.6	1.08	73.68738496
16	2	3	2	0	39.9	0	1	0	2	5.5	53	197	835.4	253.9	0.69	96.26641729
17	1	2	3	0	27.1	1	1	0	2	6.3	38	207	1128.2	290	1.03	75.871602
18	1	1	1	2520	31	0	0	0	2	5.6	27	178	655.5	452.4	0.9	101.3523428
19	1	3	2	2640	41.7	1	1	1	2		36	59.9	718.5	667.2	1.01	92.3732908
20	2	1	2	0	31.1	1	1	1	2	6.2	55	92.8	648.4	329.1	0.84	84.45514883
21	1	3	3	9600	31.4	0	0	1	2	11.1	39	161	929.6	618.4	0.9	97.854327
22	2	3	2	0	16.6	0	0	0	2	5.1	56	478	621.1	536.5	6.18	8.756794215
23	2	3	2	2160	28.3	1	0	0	2	5.5	48	128	860.5	476	0.76	78.61913859
24	2	3	3	0	24.3	0	0	0	2	5.6	67	89.1	1309.8	165.3	0.69	114.1362005
25	2	3	1	0	23.7	0	1	1	2	5.1	72	110	1200.7	1121.8	1	72.26679305
26	2	3	1	0	25.6	0	0	0	2	5.4	85	121	1517.3	350.6	0.53	100.6618459
27	2	3	1	240	26.8	0	1	0	2	6.1	47	396	365	261.3	0.48	112.5413489
28	1	1	2	0	28.8	0	0	0	2	6.1	42	122	570.4	210.3	1.14	64.34235974
29	3	3	1	8400	29.9	0	1	0	2	6	43	132	623.7	484.9	0.69	106.1215839
30	1	3	3	0	21.3	0	0	0	2	5	51	158	1621	438.4	0.77	93.89981685
31	3	3	2	4080	31.1	0	1	0	2	5.2	60	97.5	811.4	295.9	1.14	90.54959628
32		1	1	1080	25.4	0	1	0	2	5.7	80	96.1	1208.7	484.1	0.7	100.6408197
33	2	2	1	80	31.9	0	1	0	2	5.7	25	187	620.9	508.5	0.75	77.67474581
34	1	2	2	1920	33.5	1	1	1	2	6.6	33	85.9	653.5	885.6	0.9	106.1919908
35	2	2	1	600	24.6	0	0	0	2	6.3	57	235	588.8	677.5	1.14	46.16676459
36	1	1	1	320	34	0	1	1	2	11.2	51	91.1	671.5	1402.2	0.54	112.7345095
37	2	1	1	720	34.7	0	1	1	2	7.2	50	186	434.3	234.7	0.67	93.84773434
38	2	2	3	2720	34.2	0	0	1	2	9.2	48	152	913.1	577.1	1.11	82.40915769
39	1	3	2	5760	27.6	0	1	1	2	7.7	59	170	500.3	464.9	0.77	108.8254638
40	1	2	3	8400	18.4	0	0	0	0	5.9	67	69.1	520.6	472.3	0.62	127.722133
41	3	3	1	160	26.4	0	0	0	2	5.8	52	147	584.5	634.7	1.11	67.39085578
42	1	3	1	16000	25.9	0	0	0	2	5.2	38	93.8	637.9	257.6	1.06	84.93182364
43	1	2	1	1080	24	0	1	0	2	5.3	57	157	651.1	250.2	0.59	92.50944567
44	2	2	3	2280	22.3	0	0	0	0	5.2	72	80.4	622.2	915.1	0.83	86.64396018
45	1	1	2	0	27.1	0	0	1	2	7.7	32	137	748	313.7	0.82	81.38502359
46	2	1	3	1680	25.8	0	0	0	0	4.9	45	143	739.5	437.6	0.59	111.8294964
47	2	1	1	0	27.4	0	0	0	2	5.6	41	95.8	1112.2	341	0.77	105.8101965
48	2	3	1	0	30.4	0	1	0	2	5.5	49	193	860.3	160.1	0.76	88.59129633
49	2	1	3	0		0	0	0	2	5.5	33	141	1023.6	489.3	0.16	207.5797105
50	1	1	3	1200	24.7	1	1	1	2	6	50	220	933.5	210.3	1.01	53.44448103
51	3	1	1	0	33.2	0	1	0	2	5.9	33	260	731.4	359.4	2.3	21.19854076
52	2	3	1	0	20.2	0	0	0	2	5.5	46	364	1107.6	128.4	0.98	96.04525653
53	2	2	1	6120	30.5	0	0	0	2	5	44	145	1000.4	422.9	1.1	83.5265397
54	1	2	1	0	38.4	1	1	1	2	9.7	36	203	636.3	841.3	1.46	36.46544905
55	3	2	3	900	25.1	0	0	0	0	5.5	42	104	1274.7	684.9	0.7	108.7257549
56		1	3	480	40.6	0	0	1	2	6.8	45	143	928.9	586.7	0.63	91.17254988
57	2	1	2	1200	30.7	0	1	1	2	6.1	60	948	1006.9	67.2	0.53	108.7484702
58	1	1	3	720	23.3	0	0	0	2	6.2	45	97	495.6	434.7	1.16	74.05127242
59	1	3	3	31200	29.9	0	1	0	2	6.1	70	201	814.9	215.5	0.93	96.05403164
60	2	3	3	10080	26.3	0	1	0	2	5.7	34	71.5	1418	327.7	0.79	100.2333252
61	2	3	2	0	40	0	1	1	2	5.8	63	135	574.4	2236.1	1.37	53.74082053
62	3	3	1	1140	29	0	0	1	2	6.6	70	283	855.1	282.7	0.76	78.61913859
63	1	1	2	400	18.9	0	1	0	2	5.4	54	105	437	284.9	0.84	114.7524345
64	3	2	1	4800	34	0	0	0	2	5.7	54	131	928.3	1276.7	0.94	75.72237058
65	3	3	2	1080	33	0	1	1	2	6.5	45	187	829.2	372.7	1.17	60.62548652
66	1	1	2	1680	24	0	1	0	2	5.5	46	136	1405.6	587.4	0.8	91.78922374
67	2	3	1	0	36.8	0	0	1	2	7	52	138	941.2	277.5	0.92	66.0113239
68	3	3	1	1120	25.7	0	0	0	2	4.9	52	82.8	1984.6	2760.1	0.93	96.48705694
69	3	3	2	1920	21.9	0	1	0	2	5.2	53	118	869.1	294.5	0.89	106.2019961
70	3	3	1	480	27.8	0	0	0	0	5.2	37	93.6	1121.7	250.9	0.71	119.7918325
71	2	3	1	5280	25.6	0	0	0	2	5.6	68	183	747.7	360.9	1.15	66.40729187
72	1	2	2	40	56.3	1	1	1	2	6.1	53	463	797.1	355	1.6	32.18856432
73	1	2	1	7080	25.8	0	1	0	2	4.7	44	143	704.6	306.3	0.9	106.4606351
74	3	2	2	2880	28.5	0	1	0	2	5.6	50	90.3	727.9	325.5	1.01	90.6758115
75	1	3	2	5760	47.2	0	1	0	0	6	45	109	561.8	462	1.26	60.72283873
76	3	1	3	42000	25.5	1	0	0	2	5.8	45	139	1613.3	988.9	1	78.63202475
77	3	2	1	800	27.8	0	0	1	2	5.9	47	96.7	686.3	367.5	0.62	97.63533925
78	3	1	1	1920	28.6	0	0	0	2	5.5	42	89.6	1032.1	347.6	0.79	109.2081332
79		3	1	7200	24.3	0	0	0	2	5.4	84	99.3	1081.2	374.2	0.68	116.3083334
80	2	3	1	2640	24.1	0	0	0	2	5.7	60	156	838.5	616.2	0.86	73.66010009
81	1	1	1	0	26.7	0	0	0	2	4.9	27	121	901.7	513.6	0.59	110.2693631
82	1	2	3	480	33.6	0	1	0	2	5.5	34	115	721.2	363.1	0.97	94.54927731
83	1	1	1	540	31.6	0	0	1	0	7.1	56	84.6	1049.8	370.5	0.71	105.3860473
84	1	2	1	0	25.8	1	1	0	2	5	56	110	503.8	745.4	1.82	46.94597963
85		2	3	840	28.7	0	0	0	2	5	49	195	956.3	563.1	0.9	68.74802643
86		1	2	4800	25.8	0	1	1	2	5.9	54	163	780.8	1107	1.38	55.81405988
87		1	2	24000	24.8	0	0	0	2	5.2	43	85.1	391.7	400	0.89	106.9506507
88	1	1	3	0	36.3	0	1	1	2	6.6	40	125	1060	228.8	0.97	67.84075445
89	3	1	1	2220	27.5	0	0	0	2	5.8	51	98.6	704.3	363.1	0.82	106.04757
90	1	1	3	0	31.9	1	1	1	2	6.6	65	137	379.1	203	1.26	71.19897132
91	2	3	3	1680	36.5	0	1	0	2	6.1	41	181	895.8	290.8	1.06	73.79983981
92	2	2	1	2640	34.2	0	0	0	2	6	44	198	737.6	265.7	1.22	65.40281415
93	2	2	1	3600	21.5	0	0	0	2	5.7	49	173	676.3	767.5	0.73	105.9003167
94	3	3	3	360	22.5	0	0	0	0	5.1	70	118	1050	412.5	0.8	91.86909042
95	3	2	2	0	38.2	0	0	0	2	5.6	55	84.1	819.7	465.7	0.61	123.1076394
96		3	1	0	26.4	0	0	0	2	5.2	70	128	1325	593.4	0.81	93.89255265
97	1	3	3	9600	29.6	0	0	0	2	5.6	68	224	886.5	259	1.13	57.60737844
98	2	3	2	80	35.6	0	0	0	2	6	47	161	1202.1	439.1	0.59	92.50944567
99	1	3	2	1920	23.8	0	1	0	2	5.7	53	168	590	760.1	1.07	66.13246366
100	2	2	1	0	40.1	0	1	0	2	6.4	31	1470	1350	256.1	1.1	67.65531881
101	1	3	2	14160	24.8	0	0	0	2	5.8	61	341	723.6	479.7	1.11	65.52363243
102	2	3	1	3360	24.8	0	0	0	2	5.8	77	174	806.8	406.6	0.83	69.20129886
103	2	3	1	1920	34.5	0	1	0	2	5.8	53	171	874.8	300.4	0.86	67.70539663
104	1	3	1	0	32.5	0	0	0	2	6.1	53	87.1	902	487.1	0.65	102.4028809
105	1	3	1	0	30	0	1	0	2	5.8	42	106	751.5	486.3	0.73	111.0546392
106	3	2	2	2400	26.1	0	0	0	2	5.9	41	177	635.4	634.7	1.69	48.2006533
107	2	2	2	900	22.2	0	1	0	2	6	72	320	1014.9	646.5	0.94	60.37672995
108	1	1	1	20560	30.7	0	1	1	2	11.7	29	181	774.9	362.4	0.83	106.2644186
109	2	3	1	1140	26.9	0	1	0	2	6	48	198	723.1	507	0.71	81.83819865
110	3	3	1	3760	23.9	0	1	0	2	5.3	45	309	816.4	374.2	0.63	97.80737792
111	1	1	1	0	31	0	1	0	2	5.8	54	244	682	201.5	0.76	80.85954386
112	3	3	1	960	24	0	0	0	2	5.7	60	139	1460.3	586	0.61	98.15905976
113	2	1	2	960	32.6	1	0	0	2	5.7	51	121	749.7	222.1	0.95	81.91800469
114	3	1	3	0	28.9	0	0	0	2	5.9	38	517	1238.5	301.1	0.7	111.2282879
115	2	2	1	0	36.6	0	1	0	2	6	48	130	606.4	362.4	1.56	49.14983278
116	2	1	1	0	33.3	0	0	1	2	6.4	53	190	1336.7	588.2	0.87	100.3772992
117	2	2	2	17040	39.5	0	1	1	2	6.1	42	272	642.9	287.8	0.84	98.56952522
118	2	1	2	24000	29.3	0	0	0	2	5.4	48	119	862.1	436.2	1.06	83.74693977
119	2	2	2	1800	34.5	0	0	0	2	5.6	41	89.4	796.3	811.8	1.08	70.15164896
120	2	3	2	760	39.4	1	1	1	2	9.2	34	102	800	643.5	0.82	93.45169748
121	2	3	1	0	20.1	0	0	0	2	6.1	61	132	992.4	782.3	0.89	77.55659782
122	2	1	3	0	23.7	0	1	0	2	5.5	50	45.3	1269	491.5	0.81	91.3217739
123	1	2	1	0	34.9	1	1	0	2	5.7	33	150	828.6	482.7	0.72	90.03771006
124		3	1	2160	22.3	0	0	0	2	5.4	54	209	1179.3	526.2	0.69	98.31664807
125	3	3	1	0	43.5	0	0	1	2	6.6	35	82	1247.8	617	0.84	106.488064
126	2	1	1	0	40.7	1	1	1	2	9.9	29	177	789.7	391.9	0.95	61.3078844
127	1	1	3	1680	27.7	1	1	0	0	5.6	53	132	1175.4	223.6	1	80.86317822
128	1	1	3	0	30.5	0	0	0	2	5.5	62	205	987.8	415.5	0.65	104.5838028
129		3	1	2400	23.3	0	0	0	0	4.9	73	98.1	771.2	599.3	0.6	112.786319
130	2	3	2	2880	26.8	0	0	0	2	4.8	46	149	1082.8	318.1	0.98	94.4663484
131	3	1	1	5040	27.6	0	0	0	2	6	48	164	1293.1	355	0.78	88.92139985
132	3	3	1	0	26.1	0	0	0	2	6.2	57	125	1097.1	454.6	0.98	84.63741561
133	3	3	1	1200	26.1	0	0	0	2	5.5	72	166	674.8	436.2	0.81	80.8788186
134	1	1	2	840	38.8	0	1	1	2	5.6	61	121	908.8	434.7	0.73	83.12378833
135	1	1	2	10800	33.9	0	1	1	2	6.8	28	260	1271.1	385.2	1.58	57.28636977
136	2	3	1	6480	22.8	1	0	0	0	6.3	68	83.9	912.4	339.5	0.75	115.3061551
137	1	1	2	17760	23.6	0	0	0	2	6	35	81.4	682.5	440.6	1.02	80.64122411
138	2	1	2	0	28.8	0	1	0	2	5.7	46	241	660.4	350.6	1.19	61.51902232
139	2	1	1	3880	29.2	0	0	0	2	5.4	109	136	339.1	833.9	0.72	97.43461499
140	2	3	1	960	28.8	0	1	1	2	9	50	128	1044.9	320.3	0.99	100.8102681
141	3	1	2	1200	28	0	0	0	2	4.9	58	133	795.3	347.6	0.91	114.8020604
142	1	3	1	0	20.3	0	1	0	2	5.4	49	239	878.4	143.2	0.59	111.0466899
143	2	2	2	4080	36.1	0	1	0	2	5.7	34	110	924	236.9	0.63	111.7231667
144	1	2	1	0	48.6	0	1	0	2	5.9	52	93.4	1052.7	142.4	0.75	92.58670494
145	3	3	2	720	38.1	0	1	1	2	5.9	54	157	904.7	279	0.6	109.6613067
146	1	3	1	600	23.2	0	0	0	2	5.5	52	261	1149.5	323.2	0.87	77.92371887
147	1	3	1	0	42.3	0	1	0	2	4.9	67	127	812.7	684.9	0.92	71.81703332
148	3	2	2	120	29.9	1	1	0	2	5.8	37	211	1105.1	385.2	0.98	76.70998057
149	2	3	1	3600	29	0	0	0	2	5.4	53	128	1137.1	722.5	0.97	81.57193678
150	2	1	3	4080	25.8	0	0	0	2	5.5	50	142	716.2	388.2	1.07	80.50738941
151	3	3	1	1560	30.8	0	1	0	2	5.4	50	112	1174.6	752.8	1.16	63.89498077
152	3	3	1	2040	27.2	0	0	0	0	4.8	58	93.9	1424.2	774.9	0.79	107.5275259
153	1	1	2	0	25	1	1	0	2	5.9	39	103	857.1	703.3	1.27	74.0761274
154	3	3	2	7200	30.8	0	1	0	2	5.6	46	113	822.4	194.8	0.88	88.88532301
155	1	1	1	0	31.4	0	0	1	0	5.4	59	103	776	447.2	0.59	111.8294964
156	2	3	1	600	37	0	0	0	0	5.3	62	123	1671.3	1107	1.31	58.7517168
157	1	1	2	5760	24.2	0	0	0	2	5.3	63	297	881.8	486.3	0.93	95.38165341
158	1	3	2	1080	27.6	1	1	0	2	4.9	46	319	594	408.1	1.12	65.73404539
159	2	1	2	3060	24.4	0	0	0	2	4.8	73	144	925.2	205.2	0.81	102.6454788
160	2	3	1	0	37.3	0	1	0	2	5.9	70	190	718.3	571.2	1.32	53.50799248
161	1	1	1	1680	24.5	0	0	1	2	6.7	47	92.6	562.4	687.8	0.64	102.206074
162	2	2	2	540	34.9	1	1	0	2	6.1	44	151	786.7	1062.7	0.73	106.4712116
163	3	3	1	12060	34.8	0	0	0	0	5.8	36	103	656	395.6	0.87	96.36576687
164	2	3	2	0	33.8	1	1	0	2	5.9	50	211	847.1	1040.6	0.96	61.82590787
165	1	2	3	840	22.3	0	1	0	0	4.9	71	106	1004	375.6	0.75	112.1113248
166	1	1	3	0	35.8	0	1	0	2	5.9	46	200	735.9	363.8	0.76	99.16383346
167	3	3	1	400	26.5	0	1	0	2	5.2	38	124	685.9	219.9	0.89	103.9873295
168	3	3	1	960	68.7	0	1	0	0	5.8	49	82.9	920.7	316.6	0.74	117.1926593
169	3	3	1	9360	38	0	1	0	2	5.6	48	126	783.1	530.6	0.85	81.85273975
170	2	2	2	120	34.9	0	1	0	2	5.9	57	127	981.4	1166	0.78	100.3689577
171	2	2	1	0	20.9	0	0	0	2	5.3	50	118	967.8	218.4	0.78	101.6179828
172	1	3	3	1200	29.9	0	0	1	2	6.9	48	249	641	528.4	1.6	35.51502524
173	3	3	2	240	24.6	0	1	0	2	5.1	58	91.6	683.5	411.8	0.82	104.5681004
174	2	3	3	1200	34.7	0	0	0	2	5.4	46	136	833.9	333.6	0.75	95.8964181
175	2	3	1	360	26.4	0	1	0	2	6.2	54	246	795.7	804.4	1.01	58.96759091
176	3	3	2	1680	25	0	1	0	2	5.1	75	251	1069	357.2	0.89	72.17398229
177		1	1	3360	28.7	0	1	1	2	6.3	37	586	495.6	227.3	1.11	72.29503735
178	3	3	1	0	30	0	1	0	2	5.9	47	195	846.2	1048	1.2	75.5251474
179	1	2	3	3280	28.8	0	1	0	2	5.9	94	170	725	217	0.77	95.70127822
180	1	3	3	20400	28.5	1	1	0	2	6.3	53	135	520.9	255.3	1.34	70.90216913
181	2	2	1	960	31.3	0	1	1	2	5.6	56	150	1762.4	745.4	1	66.89297575
182	3	3	1	2400	25.1	0	1	0	2	5.9	55	139	1189.4	325.5	0.74	85.88884786
183	1	3	3	0	27.1	0	0	0	2	5.9	35	224	736.9	495.9	0.66	104.7933491
184	1	1	2	0	36.2	1	1	1	2	7.5	41	193	728.5	281.9	1.03	59.74506595
185	3	3	1	2400	30.8	0	1	0	2	5.5	43	112	715.9	479	1.11	70.29193203
186	1	1	2	6240	33.5	0	0	1	0	10.5	46	116	494.3	212.5	0.74	114.7488005
187	2	3	1	2400	37.6	0	1	1	2	7.4	48	125	1017.3	546.9	0.72	103.066917
188	3	3	2	960	24.1	0	1	0	2	5.9	49	87.2	724.8	310.7	0.67	119.0468583
189	1	3	3	0	20.3	0	1	0	2	5.2	119	112	550.7	339.5	0.75	103.7746359
190	3	3	1	1520	28.1	0	0	1	2	5.9	47	68.4	613.8	268.6	0.77	105.5913298
191	3	3	1	0	34.8	0	1	1	2	6.5	43	152	347.8	256.1	0.89	81.32126438
192	3	2	1	0	36	0	1	0	2	5.9	52	327	810.9	774.9	0.72	83.92994257
193	3	3	1	2520	37.9	0	1	1	2	6.4	38	164	766.1	178.6	0.9	97.16934672
194	1	3	3	1920	23.6	0	1	0	2	5.2	40	187	1173.6	380.8	0.77	79.59167297
195	1	2	2	400	33.6	0	1	1	2	6.5	49	199	991.4	760.1	1.05	55.47771441
196	2	3	2	8640	27.1	0	1	1	2	6.5	50	136	673.3	580.1	0.87	88.67869
197	3	2	2	2520	23.3	1	1	0	2	5.8	62	168	579	283.4	0.88	81.69980819
198	3	2	1	2280	23.1	0	0	0	2	5.3	62	89.5	943.9	435.4	0.58	108.578819
199	1	3	1	720	36.4	0	0	0	2	6	40	88.9	543.3	436.9	0.93	88.911376
200	2	3	1	240	30.2	0	1	1	2	12.2	62	216	859.9	281.2	1.02	62.5097603
201	2	3	1	0	30.1	0	1	1	2	9.6	56	163	593.4	283.4	0.86	74.82804065
202	3	3	2	4800	26.7	1	1	0	2	5.1	51	124	704	370.5	0.93	85.84274052
203	3	3	1	2880	22.2	1	1	1	2	8.2	41	1130	456.2	529.9	6.18	8.695496655
204	2	3	3	480	23.7	0	0	0	2	5.9	39	118	788.4	557.2	0.93	85.84274052
205	1	3	1	480	26	0	1	0	2	5.7	72	87.5	974.9	335.8	0.9	67.31440026
206	2	2	1	840	24.5	0	0	0	2	5.4	62	110	904.6	486.3	0.6	109.6613067
207	2	1	2	0	28.9	0	0	0	2	5.9	52	126	759.6	752.8	1.06	82.00053611
208		3	2	120	34.2	0	1	0	2	5.9	55	214	453	346.1	1.35	43.38099161
209	1	1	1	240	35.3	1	1	1	2	7.6	37	195	459.1	501.1	1.3	40.51099389
210	1	1	1	0	35	0	1	0	2	5.7	45	430	1288	147.6	0.79	85.73635962
211	1	1	3	700	18.7	0	1	0	2	5.6	150	192	453.7	119.6	0.77	113.2238051
212	1	1	1	0	29.9	0	1	0	2	6.2	45	501	946.3	214	0.68	88.91022507
213	2	3	1	600	29.9	0	1	0	2	5.7	53	123	1015.8	804.4	0.9	84.4233526
214	1	2	3	7440	30.2	0	0	0	2	5.2	40	313	954.3	186.7	0.94	106.5774668
215	2	2	3	840	25.3	0	0	0	2	5.5	42	235	1081.9	329.1	0.92	88.82438926
216	1	1	3	840	22.1	1	1	0	2	5.9	53	293	449.1	272.3	1.18	50.60417359
217	3	3	1	1920	34.3	0	1	0	2	5.4	54	988	583.5	275.3	0.67	88.71923336
218	3	2	1	0	26.9	1	1	0	2	5.5	54	146	414.4	804.4	0.72	82.75903594
219	2	3	1	8400	26.9	0	0	0	2	6	38	123	847.8	282.7	0.99	92.24488422
220	3	3	2	0	31.3	0	1	0	2	5	61	309	1183	172.7	0.79	90.97780284
221	2	2	3	6420	21.6	1	0	0	2	6.1	38	165	1000.3	337.3	1.12	66.19742738
222	3	2	2	12000	30.5	0	0	0	2	5.9	37	124	1103.2	357.2	1.01	88.7849177
223	1	1	2	480	27.9	0	0	0	2	5.3	50	157	846.9	323.2	1.12	76.18266166
224	1	1	1	840	23.5	0	0	0	2	5.7	63	144	984.4	533.6	0.71	89.03588494
225	3	1	2	480	36.3	0	0	0	0	5.7	54	288	910.2	555.7	0.83	87.86983221
226	2	1	1	0	24.6	0	0	0	2	5.9	45	90.2	1248.2	811.8	0.9	66.84319945
227	1	2	1	0	34.5	0	0	0	2	5.5	47	172	659.8	259.8	1.15	82.35534229
228	2	3	1	0	23.1	0	1	1	2	7.4	51	294	864.1	439.8	0.82	81.38502359
229	2	3	1	480	25.3	0	0	0	2	5.4	49	125	629.6	315.1	0.78	105.427686
230	3	3	1	4800	27	0	0	0	2	4.7	49	106	1158.8	213.3	0.98	93.38409511
231	1	2	1	0	34.6	0	1	1	2	5.5	48	113	869	484.1	0.71	89.03588494
232	3	3	1	720	24.7	1	1	1	2	7.9	45	177	1462.3	266.4	1.03	84.89679167
233	3	3	1	8640	25.1	1	1	0	2	4.9	42	157	739.7	276	0.86	113.6480088
234	1	1	1	560	30.9	1	1	0	2	5.9	30	63.1	877.6	352	0.92	83.97039923
235	2	2	1	13720	36.6	0	1	0	2	6	40	137	451.9	262	1.03	90.43739447
236	2	2	1	160	23.6	0	1	0	0	5.5	50	138	565.7	319.6	0.76	96.38291894
237	2	1	3	0	34.4	0	0	0	2	5.6	42	169	682.3	452.4	1.02	102.8575379
238	2	3	2	240	29	0	1	0	2	5.9	89	133	368.2	423.6	0.76	79.73147236
239	1	3	2	4800	37.6	0	1	0	2	5.6	37	354	793.3	372	0.88	101.5767548
240	3	3	1	10920	30.9	0	0	0	2	5.7	46	114	835	321	1.04	81.01481006
241	2	1	1	300	44.1	0	1	1	2	6.6	45	371	671.8	377.1	0.58	105.5703856
242	1	1	2	540	24.1	0	0	1	2	6	65	107	893.8	448	0.57	95.55772846
243	3	2	3	7200	24	0	0	0	2	5.2	44	121	830.4	250.9	0.96	98.91354963
244	2	1	3	2760	34.8	0	1	0	0	5.5	70	94.3	790.7	535.8	0.88	95.04340954
245	3	3	1	240	26.2	0	0	0	2	5.6	41	136	1021.2	239.1	1.02	85.30276796
246	2	3	1	640	31	0	1	0	2	4.3	49	156	1158.7	504.8	0.7	89.94191731
247	1	1	3	0	34.1	0	0	0	0	5.8	55	102	1134	192.6	0.54	132.72561
248	1	3	1	0	54.2	1	1	1	2	6	52	140	440	230.3	0.97	73.41410378
249	3	3	1	240	27.4	0	1	1	2	7	53	91.9	702.6	603.7	0.94	92.19277806
250	1	3	3	3120	28.7	0	0	0	0	5.5	45	281	632.4	188.9	0.76	97.7465815
251	1	1	1	1260	24.9	0	0	0	2	6.2	62	85.7	676	1092.2	0.58	103.3688901
252	3	3	2	7200	26.9	0	1	0	2	5.6	73	162	289.2	290.8	1	61.81468831
253	2	1	3	15360	33.7	0	0	0	0	5.4	35	187	1019	234.7	0.85	83.59599572
254	2	1	2	0	20.8	0	1	0	2	5.8	55	140	834.7	369.7	0.72	96.52699298
255	2	2	3	0	40.8	0	0	1	2	6.4	53	111	753.6	561.6	0.56	112.1789362
256	2	3	1	7920	26	0	1	1	2	7.9	40	146	677.9	518.1	1.24	71.57698282
257	3	3	2	0	59.1	0	1	1	2	6.5	44	141	753.5	329.1	1.29	51.28402053
258		3	1	5560	25.6	0	0	0	2	6	47	178	698.8	410.3	0.49	123.880119
259	2	2	1	0	37	1	0	0	2	4.1	49	90.3	2664.7	1889.3	0.75	82.74401763
260	2	3	2	9120	32.8	0	0	0	2	5.3	41	226	937.8	466.4	1.11	72.29503735
261	1	2	1	2520	27.7	0	0	0	0	5.3	67	110	1817.2	448.7	0.61	113.7617257
262	1	3	3	0	30.9	0	0	1	0	8.8	39	62.3	755.9	350.6	0.45	123.9827506
263	1	1	2	4800	25.4	0	0	0	2	6.3	72	68.9	1108.7	629.5	0.72	102.106829
264	2	3	2	480	47.5	0	0	0	0	5.4	42	86.8	807.9	260.5	0.55	117.703767
265	3	1	2	5880	26.6	0	1	1	2	6.8	47	90.1	1029	667.2	0.6	98.35269332
266	3	3	1	4800	25.5	0	1	0	2	5.7	60	143	1432.4	738	0.94	83.55768146
267	2	1	1	0	34.9	0	0	1	2	8.1	52	125	962.6	322.5	0.62	90.3750963
268		3	3	10020	21.3	0	1	0	0	5.1	90	92.1	527.1	591.1	0.62	111.5761362
269	3	3	1	720	25.9	0	0	1	0	5.6	65	124	1209.9	345.4	0.84	99.83829366
270	1	1	1	0	22	0	1	0	2	5.2	68	201	963	424.4	0.69	84.83230785
271	2	2	1	7200	29.2	0	1	1	2	6.4	40	143	829.8	233.2	1.21	67.93928377
272	1	2	3	360	41.7	1	1	1	2		26	469	524.8	240.6	0.97	58.53624873
273	3	2	2	18480	32.8	0	1	0	2	5.2	36	200	866.8	624.3	1.65	49.2696084
274	1	1	1	0	41	0	1	1	2	6	34	223	914.9	166.8	0.97	80.44349464
275	1	3	3	2680	29.1	0	1	0	2	5.3	42	105	802.7	526.2	0.75	114.7446762
276	2	3	2	600	30.6	1	1	0	2	5.5	41	138	1084.2	421.4	1.1	63.51044875
277		1	1	160	25.9	1	1	1	2	11	53	137	758.3	1129.1	1.75	31.69859406
278		3	1	360	34.3	0	1	1	2	6.7	51	125	1089.1	504.1	0.65	113.1757188
279	2	1	1	8400	30.1	0	0	0	2	5.4	85	107	815.2	1040.6	0.58	99.80127638
280	3	3	1	0		0	1	0	2	5.3	62	124	1301.8	390.4	0.56	100.2534422
281	3	3	1	1320	23.2	0	0	0	2	5.6	74	116	875.3	303.3	0.67	99.27269326
282	3	3	1	7440	30.6	0	0	0	2	5.3	33	154	580.5	471.6	1.16	73.01818312
283	2	2	1	0	41.4	0	1	1	2	6.2	36	140	699.5	255.3	0.95	73.71679327
284	1	1	3	960	32.1	1	1	0	2	4.7	37	222	480.7	250.9	1.07	68.48836546
285		1	2	1440	23.5	0	1	0	2	6.1	88	197	763.6	414	0.86	107.4374814
286	2	2	3	0	23.5	1	0	0	2	6	60	142	958	290.8	0.92	81.64380034
287	3	3	1	360	29.5	0	1	1	2	6	62	327	968.5	361.6	1.12	84.43453669
288	1	2	1	2400	30	0	0	0	2	5.2	47	87.9	755.4	679	0.79	85.1362051
289	3	3	1	160	19.3	0	0	0	2	5.2	75	123	588.3	209.6	0.82	84.88852798
290	2	3	1	0	31.8	0	0	0	2	6.1	54	91.2	303.8	419.2	0.94	75.72237058
291	2	1	1	5040	31.9	0	0	0	2	5.7	43	601	1672.3	166.1	0.72	110.3095355
292	3	3	1	2160	43	0	1	0	2	5.1	39	86.3	598.6	280.4	0.61	109.8354197
293	2	3	1	1440	21.5	0	1	0	2	5.4	100	218	952.8	222.1	1.16	55.90501999
294		2	1	280	41.8	0	1	1	2	9.9	47	100	1287.5	673.1	0.84	82.4510695
295	3	2	3	1200	22.9	0	1	1	2	10.9	43	204	1836.2	415.5	0.86	91.64015694
296	2	3	2	4000	25.6	0	0	0	2	6.1	40	153	774.3	614	1.17	74.13610083
297	1	1	1	960	30.2	0	1	0	2	5.4	49	269	605.3	363.1	0.72	97.95654505
298	2	1	3	640	26.2	0	0	0	2	5.7	37	188	530.5	244.3	0.83	112.9138834
299	2	1	3	23040	23.9	0	0	0	2	5	43	235	742.3	510	0.83	104.7819237
300	2	1	2	2640	33.5	0	0	0	2	5.6	41	92.2	785.7	496.7	0.89	114.4441654
301	2	3	1	900	33.3	0	1	0	2	5.1	87	141	664.3	293.7	0.67	108.9482202
302	2	3	1	0	34.1	1	0	0	2	5.5	45	154	1480.4	196.3	0.92	94.62131809
303	1	1	1	280	28.3	0	0	0	2	6.1	41	800	1168.3	197	0.63	104.1905618
304	1	1	2	0	26.6	0	1	0	2	5.6	58	147	549.2	217	0.53	91.23350688
305	3	2	2	3360	21	0	0	0	2	5.4	54	125	624.6	464.9	0.72	98.64707457
306	1	1	3	240	28.4	1	0	0	2	5.7	47	185	432.8	402.2	0.85	81.27977057
307	2	3	1	360	22.2	0	0	0	2	5	86	122	711.1	1040.6	0.77	87.96475964
308	1	3	1	2560	32.4	0	0	0	2	5.6	64	138	1238.3	568.3	1.2	53.28434581
309		1	1	0	25.7	0	0	0	0	5.3	35	147	900.6	208.1	0.57	116.3286959
310	3	3	1	0	31.7	0	1	0	2	5.3	49	157	1308.3	929.9	0.73	89.17289019
311	2	1	1	560		1	1	1	0	8.7	32	155	1497.5	492.2	0.57	116.3286959
312	1	2	1	400	40.3	0	1	0	2	5.4	52	278	643.1	457.6	0.88	69.65597499
313	3	2	2	3120	33.7	0	1	0	2	5.8	40	143	891.6	349.1	1.26	69.2262351
314	2	1	2	0	27	0	1	0	2	5.6	60	403	763.5	318.8	0.91	85.08728337
315	2	3	3	1680	33.6	1	0	0	2	5.4	51	85.2	897.4	473.1	1.05	71.06003697
316	3	3	3	1400	21.7	0	1	0	2	5	69	147	1218.2	717.3	0.71	92.21866632
317	2	2	3	420	22.8	0	1	0	2	4.9	65	120	951.9	233.2	0.94	109.614599
318	1	2	1	240	19.3	0	1	0	2	4.4	43	501	1069.3	280.4	0.72	88.16012281
319	2	3	1	0	31.8	1	1	1	2	8	42	182	1265.4	267.2	1.26	55.82062646
320	2	3	3	4800	25.4	1	1	0	2	5.7	57	184	763.4	140.2	0.86	107.7092766
321	1	2	2	900	29.8	0	0	0	2	5.2	65	104	964.5	335.1	0.66	104.7933491
322	2	3	1	540	27.3	0	0	0	0	5.5	51	135	1066.1	395.6	0.6	129.1074392
323		2	1	3600	31	0	1	0	2	6	49	113	1338.2	454.6	0.83	125.460963
324	3	3	1	1200	29.5	0	1	0	2	6	52	155	734.6	298.2	1.04	79.88457244
325	1	2	1	0	24.3	0	0	0	2	5.8	38	163	1216.9	804.4	0.68	92.08851447
326	2	2	1	2160	26	0	1	1	2	5.8	41	109	436.6	738	1.05	77.86402624
327	2	2	2	180	30.1	0	1	1	2	9.8	47	157	720.2	235.4	1.13	56.89933293
328	2	1	2	0	33.5	1	1	1	2	6.3	51	330	353.1	419.2	1.2	59.62979554
329	3	1	1	2400	31.8	0	1	1	2	6.7	47	119	975	341	0.83	99.75418088
330	3	3	1	1920	21.6	0	1	0	2	5.4	62	149	565.2	235.4	0.62	101.1255268
331	1	1	2	0	32	0	1	1	2	7.1	54	233	835.6	267.9	0.77	95.89964504
332	3	3	1	480	27.1	0	0	0	2	5.6	62	134	1427.4	286.3	0.67	99.97250077
333	1	1	1	7440	25.6	0	1	0	2	5.4	37	132	1186.1	1143.9	0.7	98.54212217
334	2	3	2	2880	25.5	0	1	0	2	5.4	42	140	871.1	698.9	1.03	94.75584577
335		3	2	2400	32.9	0	1	0	2	5.9	45	121	449.4	651.7	0.93	76.17090935
336	1	1	1	240	36	0	1	0	2	6.2	58	75.3	661.2	495.2	0.69	96.94503252
337		1	1	3360	25.8	0	1	0	2	5.5	51	221	860.9	409.6	0.93	82.88001413
338		3	1	60	25.6	1	1	0	2	6	61	249	633.3	915.1	0.84	68.68734888
339	2	3	3	840	23.8	0	1	0	2	5.7	46	249	1321	456.1	0.86	92.28616006
340	3	3	1	1800	25.1	0	0	0	2	5.5	85	111	1294.4	425.1	0.72	108.2616261
341	2	2	1	240	28.6	0	0	0	2	5.1	51	148	841.5	245	0.8	83.85127042
342	2	3	3	0	31.1	0	0	0	2	5.3	33	159	733.4	232.5	0.95	92.95931023
343		2	2	360	29.1	0	1	1	2	6.9	49	282	833.7	338	1.5	51.53655112
344	3	3	1	1020	33.2	0	1	1	2	6.6	36	132	949	433.9	1.17	77.32754986
345	2	3	3	1680	24.7	0	0	0	2	5.6	56	125	1156.2	196.3	1.01	78.23942848
346	3	3	1	480	24.9	0	0	0	2	5.9	33	177	1274.6	665.7	1.14	79.43639554
347	1	2	1	2400	31.1	0	0	0	2	5.5	38	94.2	554.4	767.5	1.22	73.69859544
348	1	1	2	0	38.8	0	1	1	2	6.2	40	163	1670.7	215.5	0.94	75.19231399
349		1	2	840	30.7	0	1	0	2	5.8	53	140	637.2	193.4	0.62	106.2223873
350	3	3	3	160	27.7	0	1	0	2	5.3	34	87.8	938.5	223.6	0.98	92.0812936
351	1	1	3	960	40.8	0	1	0	0	4.8	59	788	413.4	198.5	7.33	7.275118998
352	2	2	1	0	24.3	0	0	1	2	8.1	70	625	543.4	944.6	7.46	7.023599178
353	1	3	1	1080	23.1	0	0	0	2	5.7	76	149	968.9	433.2	0.53	105.7353362
354		3	2	1080	31.9	0	0	0	2	4.9	51	144	775.1	374.9	0.74	88.97145264
355	3	1	2	1440	32.4	0	0	0	2	5	37	85.1	1177.8	397.8	0.66	95.2411466
356	3	1	1	200	28.9	0	0	0	2	5.1	42	130	794.7	360.9	1.07	85.7615275
357	1	1	1	5040	23.6	0	1	0	2	5.9	53	213	1165	257.6	0.76	79.17335206
358	1	1	2	0	26.7	0	0	0	2	5.3	41	166	507.4	622.9	1.32	55.81807109
359	1	1	3	120	28.8	0	0	0	2	6.2	42	155	1105.2	306.3	0.76	86.74387164
360	3	3	3	360	23.9	0	1	0	2	6.4	59	101	564.9	974.2	0.91	104.7827792
361	3	3	1	1120	23.9	0	0	0	2	5.2	53	137	760.5	1048	0.73	89.17289019
362	3	3	1	2880	30.6	0	1	1	2	10.2	37	185	1081.6	372.7	1.22	80.54186668
363	2	3	1	0		1	1	1	2	7.9	36	205	617.9	295.2	1.32	50.94658227
364	2	3	2	2800	35	0	0	0	2	5	33	178	685.7	558.7	0.65	106.0634946
365	1	3	3	1140	26.2	0	0	0	2	5.3	51	140	607.4	254.6	0.79	90.05758567
366	1	1	1	0	28.8	0	0	0	0	6	72	51.4	1209	569	0.46	123.0894575
367	3	3	1	1440	27.3	0	1	1	2	10.6	58	110	781.1	621.4	0.79	98.97931918
368	2	2	1	120	29.6	0	0	1	2	5.6	51	84.5	1103.5	574.9	0.96	88.00154594
369	1	2	1	0	29.8	0	0	0	2	5.9	66	166	508.8	1409.6	0.96	56.43008869
370	1	1	3	4320	32.7	0	1	0	2	4.8	69	350	934.6	348.3	0.81	108.8536827
371	1	1	2	9600	27.8	0	0	1	2	6.5	48	153	465.4	433.9	0.9	96.48916129
372	1	3	3	0	30	1	1	1	2	12.8	32	157	1077	664.2	0.96	89.87575591
373	2	3	1	3840	28.8	0	0	0	2	5.5	58	110	1669.9	704.8	0.78	99.66637496
374	1	3	1	4320	26.3	0	0	0	2	5.4	50	130	876.4	200	0.46	108.4694231
375	2	3	2	0	25.7	0	0	0	2	5.2	45	107	886.5	661.2	0.77	84.1925465
376	3	2	2	3120	26.4	0	1	0	2	5.2	58	122	621.1	429.5	0.65	92.81147049
377	2	3	1	4320	27	0	1	0	2	5.6	37	86.9	959.2	612.5	1.14	91.83072675
378	1	1	1	0	33.5	1	0	1	2	5.8	37	147	901.6	413.3	0.83	108.5275815
379	2	3	1	1800	24.9	0	0	0	2	5.3	59	118	1395.9	653.9	0.74	111.5694131
380	3	3	1	1560	25.7	0	1	0	2	5	34	255	539	267.9	1.2	67.66698828
381		3	1	0		1	1	0	2	5.2	78	78.7	558.7	1306.3	5.54	8.037517842
382	3	2	2	360	23.3	0	0	0	2	5.2	68	123	809.2	356.5	0.84	74.20531634
383	2	3	2	0	30.9	0	1	1	2	6.2	57	150	448.2	195.6	0.88	91.41828317
384	3	3	1	1800	26.3	0	0	0	2	4.6	35	114	1187.5	270.8	0.63	113.303869
385	3	3	1	0	36.7	0	0	0	2	5.8	63	174	835.8	438.4	1	88.60581699
386	1	3	2	9720	25.6	0	1	0	2	5.5	64	354	1061.1	242.8	0.66	103.3313771
387	2	1	1	4320	32.1	0	1	1	2	6.4	41	168	1062.5	450.9	1.04	57.72263152
388	3	3	3	480	30.5	0	0	0	2	5.3	47	105	615.8	509.2	0.85	101.597736
389	1	1	1	840	28.9	0	0	1	2	13.1	46	95.2	757.6	433.9	0.74	106.7997462
390	1	2	3	20160	25.9	0	1	1	2	7.3	78	151	519.3	638.4	1.02	79.5161984
391	2	3	2	1760	34	0	1	1	2	7.9	34	181	532.8	295.9	0.7	95.81177917
392	1	3	1	8280	31.1	1	1	1	2	6.7	38	151	968.6	248	0.81	108.8536827
393	2	2	2	0	25.7	0	1	0	2	5.2	106	178	1121.1	211.1	0.91	83.90023068
394	3	3	3	1920	22	0	0	0	2	5.7	66	110	676.2	597.8	0.77	90.31942426
395	1	2	3	540	25.3	0	1	0	2	5.9	68	148	1052.7	731.4	1.31	73.38359407
396	1	2	3	0	27.2	1	0	1	2	5.9	36	142	818.2	222.1	0.91	91.27927311
397	3	3	1	0	26.7	0	0	0	2	5	62	111	680.2	233.9	0.7	104.2384447
398	3	3	1	240	21.8	0	0	0	2	5	44	262	1034.7	390.4	0.99	84.78778152
399	3	3	2	0	27.4	0	0	0	2	5.5	67	193	929.7	432.5	1.07	58.99571297
400		1	2	2400	25	0	0	0	2	5.1	34	231	1222	313.7	0.98	81.14427508
401	2	3	1	3840	39.9	0	1	0	2	5.8	43	136	560.9	397	1.11	80.89478229
402	3	3	1	840	33.6	0	1	0	2	5	57	184	1025.4	276	1.24	64.5816899
403	1	3	1	640	27.1	0	0	0	0	5	62	170	876.2	153.5	0.84	84.80067309
404	3	3	1	3360	30.4	0	1	0	2	5.7	44	193	882.9	157.2	0.67	93.84773434
405	2	3	1	6480	23.3	0	0	0	0	5.3	59	76.9	441.8	532.1	0.58	115.6649774
406	1	2	3	1980	18.2	0	0	0	0	5.3	52	104	1151.7	411.1	0.57	116.3286959
407	3	3	3	0	26.4	0	1	0	2	5.7	45	169	1375.8	471.6	0.92	90.7161237
408	1	2	1	0	27.2	0	1	0	2	5.8	64	158	928.2	250.9	1.08	69.66058742
409	2	3	3	0	22.9	1	1	1	2	5.8	89	191	840.4	374.2	0.92	76.09638728
410	3	3	2	1360	41	0	1	0	2	5.9	48	243	907.1	269.4	1.15	78.95638709
411	2	3	2	200	41.2	1	1	1	2	7.7	37	149	859.4	493.7	0.95	68.60066946
412		3	2	3360	30.2	1	1	1	2	6.4	36	198	658.4	222.1	1.2	60.89975911
413	1	1	3	0	50	0	1	0	2	5.3	62	96.9	452	490.8	0.76	108.0295743
414	2	3	1	600	24.3	0	1	1	2	6.7	59	89.1	698.3	374.9	0.8	106.8589593
415	1	3	1	0	34.8	0	0	0	0	6	57	84.3	773.2	440.6	0.64	111.9789718
416	1	3	3	4800	27	0	0	0	2	6	61	140	884	493.7	0.65	113.1757188
417	1	2	1	3900	39.9	0	1	1	2	7.2	50	177	721.4	356.5	0.79	86.34074484
418	3	3	1	0	26.1	0	1	0	2	5.6	87	142	894.2	662.7	0.7	91.85745227
419	2	3	1	1200	18.7	0	0	0	0	4.7	60	116	1002.9	332.8	0.64	110.4167532
420	2	1	1	0	25.6	0	1	1	2	6.4	65	110	774.3	2516.6	0.9	67.78892272
421	2	3	2	2640	34.4	0	0	0	2	5.4	42	137	1303.4	524	0.92	99.39035781
422	2	1	1	1920	50.1	0	1	1	2	7.1	54	117	933.9	517.3	0.98	76.70085668
423	3	3	2	3000	39.7	0	1	0	2	6	45	152	636.4	321	0.76	79.73147236
424	2	2	1	960	30.8	0	0	1	2	5.5	53	136	866.3	325.5	0.88	63.13175384
425	2	1	2	360	32.4	1	1	0	2	6	55	123	624.1	471.6	1.21	67.29346991
426	1	3		6480	31.9	0	1	1	2	5.5	43	99	529	224.4	0.88	105.2078368
427	2	2	1	1280	28.1	0	0	0	2	5.6	69	96	870.2	170.5	0.88	94.68622855
428	3	3	1	0	28.9	0	0	0	2	5.6	58	95	626.9	255.3	0.66	104.0597957
429	3	3	2	240	32	0	0	0	2	5.4	65	127	545.3	330.6	0.95	92.95931023
430	1	2	3	700	33.5	0	1	0	2	5.3	48	114	643.2	440.6	1.19	79.02039372
431	2	2	1	2760	27.3	0	0	0	2	5.7	61	139	859.7	563.8	0.68	102.3214627
432	3	3	1	1680	20	0	0	0	2	5.3	76	116	907.6	679.7	1.13	68.79060415
433	2	3	1	0	33.6	0	0	0	2	5.4	57	83.5	691.4	572	0.66	123.3762514
434	2	3	2	720	23.6	1	1	1	2	7.2	46	133	859.9	685.6	1.8	35.7615829
435	3	3	1	160	23.1	0	1	0	2	5.5	51	84.9	785.6	391.1	0.75	112.3518661
436	2	2	2	1680	40.1	0	1	1	2	8.4	44	123	731	179.3	0.78	80.5926714
437	1	2	1	3360	27.5	0	0	0	2	5.6	54	263	795.2	218.4	0.97	91.92956553
438	1	1	2	960	38.7	1	1	0	2	5.6	49	117	1314.8	388.2	0.74	88.33641763
439	3	3	2	24480	26.1	0	0	0	2	5.8	76	126	1188.9	366	0.69	113.3372471
440	1	1	1	3360	38	0	1	0	2	5.6	47	255	799.7	338.7	0.78	88.29890565
441	3	3	2	960	29.6	0	1	0	2	6.3	55	165	715.2	392.6	1.05	72.58206863
442	3	3	3	960	33.6	0	0	0	2	5.6	39	220	1052.6	245	1.4	62.68345311
443	2	1	2	11640	31.9	0	1	0	2	5.7	41	462	1118.4	304.8	1.02	82.35867787
444	1	3	1	8880	32.2	0	1	1	2	6.5	60	158	1120.6	635.4	0.72	90.03771006
445	3	3	3	220	32.5	0	1	1	2	6.5	44	78.1	899.9	583.8	0.86	80.83931784
446	1	3	3	1800	36.7	0	0	1	0	8.6	35	86.2	864.5	442.8	0.69	109.2416714
447	2	3	2	0	32.7	0	1	1	2	6.8	33	261	1055.2	641.3	1.37	51.52283884
448		3	2	1560	29.4	0	0	0	2	5.3	46	182	706	391.1	1.53	52.61620767
449	2	1	3	4800	27.8	0	0	0	2	5.6	62	106	727.6	556.5	1.06	84.12448294
450	2	2	2	0	29.8	0	1	1	2	4.4	36	126	753.3	444.3	0.82	109.8384711
451		3	1	3360	18.4	0	1	0	2	5	51	99.5	1148.8	1372.7	0.52	100.5855973
452	2	2	3	0	35.4	1	0	1	2	5.2	47	182	656.4	283.4	0.86	74.17935558
453	1	2	1	0	30.9	0	1	0	2	5.2	51	558	1007.4	470.8	0.67	95.8464533
454	1	2	3	1200	26.1	0	1	0	2	6.3	32	187	721.4	283.4	0.94	100.3011517
455	1	2	2	0	34.4	1	1	0	2	5.1	42	184	613.5	194.8	0.91	83.90023068
456		1	1	0	27.2	0	1	0	2	5.4	39	86.4	1348.3	602.9	0.72	90.67241698
457	3	3	1	1960	26.3	0	0	0	2	5.5	48	378	902.4	383	0.93	93.39262708
458	2	3	3	0	32.7	0	1	0	2	5.3	35	325	590.3	292.2	1.69	30.55407517
459	1	1	2	0	30.6	1	1	1	2	6.6	41	88.6	547.1	349.8	0.92	81.07229374
460	1	3	1	9600	40	0	1	1	2	7.3	36	116	854.3	525.5	0.92	100.7965708
461	1	1	1	240	39.2	0	1	0	2	5.9	46	217	784.9	296.7	1.58	55.69911515
462		1	2	1680	24.3	0	0	0	2	5.4	54	172	686.7	510.7	0.67	83.87098979
463	3	3	1	3120	19.7	0	0	0	2	5.1	78	116	1648.4	2524	0.85	93.6975133
464	3	3	1	720	21.6	0	0	0	0	5.1	63	149	1398.7	585.2	0.72	102.1734288
465	3	2	1	480	34.1	0	1	0	2	5.7	33	171	886.5	265.7	0.64	106.6058937
466	3	3	1	960	34.2	0	1	0	2	5.8	44	135	1115.6	343.2	0.81	78.08741413
467	2	3	1	3360	47.2	0	0	0	2	5.1	72	168	847.7	130.6	0.73	88.54867995
468	3	3	1	2400	26.8	0	1	0	2	5.5	37	139	910	294.5	0.88	103.0139017
469	1	1	1	0	27.1	0	0	1	2	10.1	71	99.8	521.9	586	0.9	68.74802643
470	2	3	2	40	30.3	0	1	1	2	7.4	49	240	501.5	484.9	1.27	57.26611936
471	1	3	3	0	59	0	0	0	0	5.4	91	224	1368.5	98.2	0.57	115.5143951
472	1	2	1	1320	39.1	0	0	1	2	6.3	54	94.3	1213.6	445	0.73	104.2509309
473	1	2	1	5040	23.2	0	0	0	2	5.5	74	138	885	996.3	0.79	100.9399046
474	1	2	3	4440	22.1	1	1	0	2	6.2	54	81	1422.5	315.1	0.8	87.60819282
475	1	3	2	0	29.5	1	1	1	2	11.7	38	213	1234.4	1365.3	1.61	34.03195866
476	3	3	1	2160	22.6	0	0	0	2	5.7	80	91.9	814.1	355.7	0.71	102.4660771
477	3	3	1	3600	29.3	0	0	0	2	5.1	55	205	566.3	841.3	0.96	94.40561301
478	1	1	1	7200	27.1	1	1	1	2	6.2	58	90.3	787.6	209.6	1	89.63269353
479	1	1	1	4800	33.9	0	0	0	2	5.5	53	114	1265.4	474.5	0.57	108.4374621
480	3	2	2	4800	27.5	0	1	0	2	5.2	80	144	366.9	298.2	0.86	91.64015694
481	2	2	2	0	35.5	0	1	1	2	7	50	197	392.7	150.6	1.07	50.54799349
482	3	3	1	640	21.2	0	1	0	2	5	74	134	601.8	191.1	0.74	98.15242989
483	3	3	1	1440	32.8	0	0	0	2	5.4	77	149	1337.1	287.1	1.11	56.43518589
484	1	1	1	3480	23.7	0	0	0	2	6.1	43	161	836.8	162.4	0.8	101.9889145
485	1	3	1	0	26	0	1	0	2	5.9	43	111	1384.4	233.2	1.26	74.26398129
486	3	3	1	2000	22.5	0	1	0	2	5.9	41	141	1087.6	236.9	1.04	54.1862827
487		1	2	0	42.5	0	1	1	2	7.4	41	326	465.9	449.4	2.04	29.26115073
488		1	3	480	31.4	1	1	0	2	6.1	33	138	877.7	187.5	1.05	68.13536365
489		1	3	3360	21.3	0	0	1	2	6.5	38	210	1659	524	0.84	72.14928221
490	2	3	1	240	30.1	0	1	1	2	7.8	40	193	914.9	453.1	1.04	54.95293104
491	2	3	1	0	39.2	1	1	1	2	5.9	33	553	550.6	205.2	1.15	69.26602715
492		1	2	0	23.9	0	1	1	2	7.5	39	111	547	172	0.66	98.64574855
493	2	2	1	0	38.5	0	1	0	2	5.5	46	284	927.7	380.8	1.01	53.07036966
494	3	3	1	3600	28.3	0	0	0	2	5.7	49	79.6	485.4	539.5	0.76	106.5224537
495		3	1	0	34.4	0	1	1	2	6.9	39	98.9	972.9	205.9	0.8	88.6212639
496	3	3	1	0	25.1	0	1	0	2	4.8	57	92.8	961.4	416.2	0.68	104.5006506
497	3	3	3	540	34.4	0	1	0	2	5.7	68	121	827.3	600	0.74	102.55011
498	2	3	1	2560	19.7	0	0	0	2	5.7	95	126	592.6	1033.2	0.7	89.31232389
499	1	1	2	0	23.9	1	1	0	2	5.6	52	104	810	496.7	0.68	93.42116054
500	3	3	2	0	59	0	1	1	2	6.7	71	143	1763.1	391.1	0.67	117.7005267
501	3	3	1	720	30.3	0	0	0	2	5.5	41	128	826.7	378.6	0.87	102.0550028
502	3	3	1	19440	27	0	0	1	2	7.5	75	121	720	409.6	1.48	53.8723941
503	2	2	2	0	22	0	0	0	2	5.5	85	210	834.2	1114.4	0.81	75.39235056
504	1	1	3	840	28.9	0	1	1	2	6.7	44	185	600.5	406.6	0.9	88.06812737
505	3	1	1	0	31.1	0	1	0	2	5.9	47	165	1078.8	335.1	0.82	94.11047077
506	1	2	2	0	25.3	0	1	0	2	5.5	49	387	657.8	284.1	1.11	65.98553115
507	3	3	1	2640	28.7	0	0	0	2	5.1	30	243	665.2	212.5	0.95	98.33291294
508	3	3	2	1920	30.2	0	0	0	2	5.9	64	147	1125.3	633.9	0.93	75.63771298
509	1	2	2	560	31.4	0	0	1	2	6.4	46	161	995.8	129.2	0.56	104.7452573
510	1	1	3	0	26	1	1	1	2	5.2	57	421	430.6	566	3.31	15.62635621
511	1	1	1	720	27.7	0	0	0	2	5.9	32	146	749.7	311.4	0.99	86.59354644
512	1	2	1	0		1	1	1	2	7	46	788	719.3	325.5	2.95	20.09919341
513	1	3	2	0	26.8	0	1	0	2	5.3	56	160	701.7	228	0.62	99.01672153
514	3	2	2	0	37	1	0	1	2	9.4	40	129	857.7	464.9	0.84	106.488064
515	1	2	1	2400	36.5	0	0	0	2	5.6	27	208	510.7	359.4	0.85	80.14583649
516	2	1	2	600	35.8	0	1	1	2	10.8	47	196	890.3	460.5	1.39	51.70616298
517		1	1	0	38	0	1	0	2	6	36	94.1	833.8	560.1	0.62	101.1255268
518	1	3	2	0	23.5	0	0	0	0	5.4	67	159	526.6	434.7	0.67	110.3039531
519	2	1	3	4800	23.7	0	0	0	2	5.5	60	255	962.1	203	1.04	82.74022025
520	1	1	2	20400	24.7	0	0	0	2	5.4	42	89.3	880.8	383	0.77	111.9266571
521	1	2	3	4800	25.2	0	0	0	2	5.7	70	84.9	1005.1	389.7	0.63	106.3623628
522	2	2	1	420	34.5	0	1	1	2	6.7	48	166	979	477.5	1.2	54.0382332
523	3	3	1	1260	24.5	0	1	0	2	5.6	42	126	747.8	407.4	0.67	99.42502053
524	2	3	1	320	25.7	0	0	0	2	5.3	62	145	1080	292.2	0.68	94.04976651
525	2	3	1	1200	31.5	0	1	0	2	5.3	38	112	660.2	223.6	1.04	97.6871454
526	1	1	1	960	28.9	0	0	0	2	5.9	48	199	932.2	369	0.99	88.43776959
527	2	1	2	1680	27.6	0	1	0	2	5.5	39	110	517.9	297.4	0.58	109.3442286
528	3	3	1	2120	36.6	0	1	0	2	5.4	43	125	811	411.8	0.8	108.6449972
529	3	3	1	1260	24	0	1	0	2	5	66	179	1278.8	270.1	0.67	98.57778441
530	2	3	1	2940	35.6	0	1	0	2	6	58	133	1102.8	485.6	0.75	96.73501496
531	1	2	1	18960	20.7	0	0	0	2	5.1	57	121	479	408.9	1.14	89.28633887
532	2	1	2	2160	37.2	0	1	0	0	5.9	36	121	849.2	429.5	0.45	125.7369062
533	3	3	1	560	33.5	0	1	0	2	6.4	65	135	973.1	600.7	0.75	94.71776652
534	3	3	3	0	22.5	0	0	0	2	5.9	60	151	586	726.9	1.04	74.99048313
535		3	1	0	28	0	1	1	2	8.9	53	162	604	628	1.31	40.42035898
536	3	3	1	0	37.4	0	0	0	2	5.6	32	103	669.1	734.3	0.76	110.1829967
537	3	3	1	7200	31.3	0	0	1	0	6.9	43	63.3	566.6	494.5	0.65	127.5310799
538	3	3	1	8280	29.9	0	0	0	2	4.5	56	206	726.9	402.9	0.56	109.8396303
539	3	2	1	2400	25.8	0	1	0	2	5.8	44	122	542.8	470.1	1.15	66.40729187
540	2	1	1	2640	24.9	0	0	0	2	5.4	57	281	705.2	305.5	0.82	82.53649016
541	3	2	1	5760	28.9	0	0	0	2	5.2	51	145	476.9	341.7	0.97	94.54927731
542	1	1	2	560	17.7	0	1	0	2	6	62	129	748.8	580.1	0.88	82.27573836
543	3	3	1	5120	25.7	0	0	0	2	5.3	35	115	987.8	241.3	1.3	66.82800231
544	2	1	1	4800	39.3	0	0	0	2	5.8	52	114	1145.7	450.9	0.5	112.4217365
545	1	2	2	360	47.7	0	1	1	2	7.4	44	162	1736.6	379.3	0.6	117.2343946
546	2	2	2	0	25.7	0	1	1	2	7.6	58	127	323.3	804.4	1.44	57.27372673
547	1	1	2	60	24.3	0	1	1	2	10.5	40	161	1144	526.9	1.25	67.01159997
548	1	2	3	21840	23.1	0	0	1	2	8.7	56	169	1343.8	359.4	0.95	106.7113546
549	3	3	2	600	22.9	0	0	0	2	5.4	58	94.9	709.1	459.8	0.66	101.889801
550	1	2	3	3360	28.7	0	0	0	2	5	67	115	841.6	322.5	0.75	104.5061791
551	3	3	1	2160	24	0	0	0	2	5.7	60	150	858	2029.5	0.68	94.7127558
552	2	3	3	7200	23.4	0	1	0	2	5.4	89	212	932.9	407.4	1.17	73.10182808
553	1	2	3	12800	34.2	0	1	1	2	5.4	45	81.8	764.4	304.1	0.5	135.1762499
554		2	1	3360	29	0	0	0	2	5	47	130	754.5	529.1	0.79	86.94939057
555	3	3	1	4800	35.6	0	0	1	2	6	59	222	656	172.7
556	1	3	1	0	25.4	1	0	0	2	5.6	77	264	976.9	238.4	0.79	90.6924327
557	1	3	1	960	30.5	0	0	0	2	5.7	48	196	1033.3	341	0.83	104.0484502
558	1	1	3	6480	33	0	1	0	2	5.6	41	123	921.1	464.9	0.91	105.0478584
559	1	1	1	3840		0	0	0	2	5.4	46	371	552.7	355	1.04	68.4457335
560	1	2	3	6720	19.5	0	0	0	2	5.8	83	120	426.8	205.9	0.88	112.579241
561	1	2	3	960	32.5	1	1	0	2	5.7	60	138	1020	409.6	1.06	59.66925976
562	1	1	2	0	45	1	1	1	2	6.8	52	160	796.9	301.1	0.7	92.50498718
563	3	2	2	0	37.2	0	0	0	2	6	56	72.4	652.9	2088.5	0.44	132.3453941
564		3	2	0	28.4	1	1	0	2	5.9	34	91.9	719.4	299.6	1.18	64.37157154
565	2	3	1	1440	40.5	0	0	0	0	5.8	44	134	1265.6	289.3	0.91	88.73960861
566	3	3	1	4440	26.3	0	1	0	2	5	41	108	1472.4	663.5	1.06	79.72851694
567	2	2	2	840	26.3	0	1	0	2	5.6	54	161	744.2	259.8	1.04	85.09806375
568	1	2	3	5040	24.7	0	0	0	0	5.7	41	131	814.6	359.4	0.8	91.86909042
569	3	2	1	720	43.6	0	1	1	2	9.9	49	374	889.4	275.3	1.66	34.44958633
570	3	3	2	2640	26.5	0	1	0	2	5.2	63	112	930.2	397	1.02	100.7126144
571	1	3	2	0	40.1	1	0	1	2	10.1	49	176	1357.3	530.6	0.56	109.0707529
572	2	2	1	660	30	1	1	1	2	6.5	57	134	1056	479	1.17	68.14291733
573	3	3	1	1920	34.3	0	1	0	2	5.2	56	132	1034	513.6	1.06	100.9815301
574	2	2	2	1920	25.8	0	0	1	2	6.5	51	132	949.5	553.5	0.9	91.21631415
575	1	3	1	1800	31.2	0	0	0	2	5.4	61	161	983.2	639.1	1.46	64.36909037
576	3	2	1	0	54.5	0	1	0	2	5.6	53	103	414.4	325.5	0.73	93.01165067
577	3	3	1	9480	20.8	0	0	0	2	5.5	77	67.3	1308.8	445.8	0.57	110.7469053
578	2	3	3	0	28.3	0	0	1	2	10.9	39	87.8	842.4	188.9	0.53	112.5999135
579	2	3	1	0	24.2	1	1	1	2	7.3	47	243	1206.8	698.1	2.81	18.91442191
580	2	3	3	2160	25.3	0	1	0	2	5.2	64	113	1203.8	767.5	0.68	112.2941353
581	3	3	3	240	33.8	0	0	0	2	5.6	46	153	734.1	488.6	0.71	90.29559884
582	2	3	1	400	39.5	0	0	0	2	5.2	40	162	899.8	310.7	0.73	97.01566409
583	3	1	2	0	41	0	0	1	2	9.5	47	123	1275.1	726.2	0.77	103.6037001
584	3	3	1	1380	27.7	0	0	0	0	5.7	56	104	1274.2	782.3	0.86	95.68429827
585	3	1	1	2400	28.1	0	1	1	2	5.6	51	318	1037.1	253.1	0.71	83.58114494
586		3	2	0	27	0	0	1	2	6.3	33	635	1308.5	442.8	1.08	69.66058742
587	2	3	2	840	42.2	0	0	0	2	5.7	39	99.8	992.7	380.8	0.84	106.488064
588	2	3	1	840	20.9	0	0	1	2	6.2	61	71.6	855.8	329.1	0.49	104.7559365
589	2	3	1	1440	23.7	0	0	0	2	5.4	35	250	785.8	145.4	1.1	64.86306039
590	2	3	1	9600	34.4	0	1	0	2	6.2	50	238	741.7	944.6	0.97	70.88033213
591	3	3	2	5880	29.6	0	1	0	2	5.6	43	140	1069.7	235.4	0.77	112.4312384
592	2	2	2	600	39.4	1	1	1	2	8.6	36	301	838.7	229.5	1.02	55.86448629
593	3	3	1	0	24	0	1	0	2	5.8	76	133	1028.6	1003.7	0.72	95.24242685
594	2	3	2	0	23.5	0	1	1	2	7.1	49	163	480	974.2	1.01	81.03626704
595		3	1	1480	24.9	0	0	0	2	5.9	63	97.3	737.5	269.4	0.95	99.02609561
596	1	1	2	0	26.4	0	1	0	2	4.8	48	112	1458.3	465.7	0.9	113.9198167
597	3	3	1	0	24.3	0	1	0	2	6.1	43	85.6	940.1	546.1	0.78	107.4921084
598	3	3	1	1440	29.8	0	0	0	2	5.4	49	310	1226.5	307.7	0.78	82.88931632
599	3	3	2	640	23.3	0	0	0	2	5.8	54	111	716.6	271.6	0.67	96.52210806
600	3	3	1	2880		0	0	0	0	5.3	67	84.1	416.4	284.9	0.79	93.93443098
601	1	1	1	720	38.3	0	0	1	2	7.2	40	54.4	1185	782.3	0.58	107.8187673
602	2	3	3	0	40.2	0	0	1	2	6.6	63	236	793.5	110.7	0.7	95.14109671
603		3	1	600	24.2	0	0	0	2	5.8	45	248	1534.5	298.9	1.3	66.65936759
604	3	2	1	0	27.1	0	0	0	2	5.7	32	202	814.4	490.8	0.95	90.38365226
605	2	1	1	960	26	0	1	1	2	7	52	118	1482.2	622.9	1.02	86.29136458
606	1	1	1	0	34.5	1	1	0	2	6	42	172	1142.4	397	1.28	47.58380354
607		1	2	0	35.5	0	1	1	2	6.7	41	158	801.8	594.1	1.14	61.68683318
608	3	1	2	0	43.1	0	1	1	2	7.7	39	111	1415.5	583.8	1.1	85.09018242
609	2	3	1	800	19.3	0	1	0	2	5.4	64	244	1012	1291.5	0.6	105.1353846
610	1	3	2	8400	31.1	0	0	0	2	6	38	221	824.4	117.3	0.66	106.5704107
611	2	2	3	20280	31.6	0	0	0	2	5.5	37	152	744.9	391.1	0.74	112.1825948
612	3	3	1	1440	23.7	0	1	0	2	5.6	67	120	661.6	841.3	0.91	71.75702055
613	1	1	1	4080	38.7	0	0	0	2	5.9	58	77.3	712.5	737.3	0.48	113.9417941
614	2	2	1	0	23.5	0	0	0	2	5.7	86	102	782.5	530.6	0.71	92.86874755
615	3	3	1	4320	22.6	0	0	0	2	5	66	177	819.7	389.7	0.96	94.40561301
616	3	3	1	0	23.7	0	1	0	2	5.8	49	155	702.3	535.1	0.69	97.62843154
617	2	2	1	2640	32.5	0	1	1	2	5.4	42	130	712.5	377.9	0.74	113.7697972
618	1	1	1	80	26.2	0	0	0	0	5.6	52	79.2	685	424.4	0.67	108.7651026
619	1	2	2	0	26.5	0	1	0	2	5.5	35	469	926.5	183	0.8	99.16306999
620	2	1	2	0	28.3	1	0	0	2	5.8	40	242	511.1	364.6	1.26	60.73006196
621	2	3	1	0	34.6	1	1	1	2	6.1	40	103	544.8	1970.5	0.96	68.33002653
622	1	1	2	0		0	1	1	2	10.2	43	142	1275.3	375.6	1.23	73.30378982
623	1	1	3	0	31.4	0	1	1	2	9.1	40	88.9	532.1	532.8	0.83	113.7098523
624		1	3	1440	28.8	0	0	1	2	6.1	30	189	952.8	673.1	0.79	104.7009143
625	2	3	3	0	32.4	0	1	1	2	6	57	106	509	397	0.72	99.50972543
626	2	2	2	320	25.1	0	0	1	2	7.1	49	61.4	836.1	434.7	0.54	126.7987964
627	3	3	1	0	67.3	0	1	0	0	5.9	49	108	1885.4	256.1	0.81	102.1504218
628	2	2	1	1440	38	0	0	1	2	6.8	38	119	1308.2	601.5	1.26	73.22792449
629	2	3	2	0	33.5	0	1	0	2	5.5	48	201	750.2	629.5	1.58	34.81472837
630		1	1	360	34.6	0	1	0	2	5.4	60	130	848.4	549.1	0.54	97.27272849
631	2	2	1	600	28	1	1	0	2	5	40	155	620.3	235.4	1.36	51.61734449
632	1	2	1	2640	26	0	0	0	2	6.4	40	152	946	488.6	1.32	71.69759511
633	1	2	2	6720	26.3	1	0	0	2	5.6	35	160	960.4	214.8	0.71	99.15109308
634	3	3	1	720	30.1	0	1	0	2	5.8	85	126	591	476.7	0.78	101.0764931
635	3	3	2	0	37.1	0	0	0	2	5.9	41	104	867.1	473.1	0.97	70.26586978
636	3	3	2	960	30.9	0	1	1	2	5	52	204	842.8	262.7	0.88	102.753955
637	3	3	1	0	24.4	0	0	0	0	5.3	79	73.8	779.6	580.8	0.67	110.3039531
638	3	2	1	840	22.7	0	0	0	2	5	45	123	731.1	541	0.66	117.4562984
639	2	2	3	720	41.6	0	0	0	2	5.9	35	182	880.5	252.4	1	65.84888828
640	3	3	1	240	24	0	0	0	2	5.1	44	314	2230.5	272.3	0.79	109.2081332
641	1	3	3	960	28.9	0	1	0	2	5.2	48	987	660.2	848.7	1	73.2892514
642	3	2	1	0	36.4	0	0	1	2	15.2	48	173	447.7	252.4	0.88	106.4271186
643	1	2	2	80	19.2	0	0	0	2	5.5	37	146	854	410.3	0.87	98.53273583
644	3	3	1	2960	29.9	0	1	0	0	5.5	79	88.4	1075.9	368.3	0.81	102.8705154
645	1	3	3	0	32.7	0	0	1	2	11	26	125	1097.6	583	0.64	104.9364146
646	3	3	3	240	25.5	0	1	0	2	6	62	174	871.2	287.1	0.74	93.44278957
647	2	1	1	2760	26.5	0	1	0	2	5.5	78	123	1055	442.1	0.66	97.6846231
648	1	1	3	240	22.2	0	1	0	2	5.1	75	465	927.5	318.8	0.8	105.36817
649	2	1	3	960	29.4	0	0	1	2	9.5	47	115	751.3	515.9	0.91	64.5807561
650	2	3	1	1920	47.7	0	1	1	2	8.1	40	136	825	929.9	0.86	76.831058
651	1	1	3	0	22.8	0	1	1	2	6.1	48	140	790.1	304.1	0.54	99.34439115
652	2	1	3	17760	23.9	0	0	0	2	5.7	36	134	917	453.9	0.94	94.15625065
653	1	1	2	0	33.7	0	1	1	2	5.2	53	237	490.1	167.5	1.46	45.41894965
654	2	3	1	720	23.1	0	0	0	2	5.4	54	74.9	501.1	390.4	0.63	105.6646899
655	3	3	1	4320	23.5	0	0	0	0	4.8	61	91.6	728.8	217.7	0.9	79.6757237
656	2	3	1	8980	23.7	0	0	0	2	5.1	72	172	858.2	355.7	0.84	104.2674318
657	3	2	3	0	21.8	0	1	0	2	5.4	69	416	958.6	206.6	0.97	84.49795328
658	3	3	1	1680	27.6	0	0	0	2	5.3	74	198	1355.8	394.1	1.12	68.56379841
659	1	1	1	0	38.1	1	1	1	2	10.1	43	791	981.8	89.3	0.71	93.52341143
660	1	1	3	0	30.9	1	1	0	2	5.9	33	177	345.8	245.8	0.87	77.37825283
661	3	3	2	0	28	0	1	0	2	4.4	52	138	330.1	636.2	0.89	102.2778599
662	1	1	1	2400	20.2	0	0	0	2	5.3	63	118	1117	651.7	0.82	109.0696018
663	2	3	1	360	27	0	0	0	2	5.7	58	88.4	756.3	405.2	0.52	104.1812483
664	2	1	1	400	32.8	0	1	1	2	6.5	58	112	1146.2	298.9	0.63	109.6261611
665	1	2	2	0	27.9	1	1	1	2	6.3	21	194	699.2	455.3	1.34	51.81708693
666	3	3	1	0	30.5	0	0	0	0	5.5	46	99.9	1000.8	435.4	0.57	115.5143951
667	2	3	1	840	23.3	0	0	0	2	5.6	41	114	1254.8	659.8	1.35	75.38122869
668	1	1	2	600	41	0	1	1	2	5.2	52	725	418.1	693.7	9.51	6.183031557
669	2	3	1	2880	35.9	0	1	1	2	6.6	60	177	764.2	194.8	0.87	83.1489942
670	1	3	1	360	19.1	0	0	0	0	4.7	97	205	867.7	480.4	1.11	60.54209914
671	2	1	2	8160	18.6	0	1	0	2	5.8	84	92.2	1429.6	1343.2	0.82	81.38502359
672	3	3	1	0	30.5	0	1	1	2	8.2	43	155	855.3	576.4	1.11	73.83473848
673	3	3	1	400	45	0	1	1	2	6.5	53	91.2	463	431.7	1.47	61.20526855
674	3	3	1	520	21.8	0	0	0	2	5.5	69	79.8	1589	631	0.72	112.9221283
675	2	2	2	1440	27.6	0	1	0	2	5.5	33	107	679.7	198.5	1.4	62.68345311
676	1	2	3	360	23.2	0	0	0	2	5.9	51	161	1448.1	226.6	1.01	79.90573008
677	1	2	1	6720	28.7	0	1	0	2	4.9	37	296	908.9	510	1.18	64.82534898
678	2	3	1	840	26.6	1	1	1	2	7.6	38	98.3	1283.6	826.6	1.62	49.32434104
679	1	2	3	0	26.2	0	1	0	2	5.8	62	129	523.4	366.8	0.75	98.10365911
680	2	3	1	4200	27.5	0	0	0	2	5.5	47	91.5	752.1	555	0.68	98.09846928
681	1	1	1	2400	42.9	0	1	1	2	6.5	49	144	2283.6	338.7	1.02	75.69177506
682	1	3	1	1320	27.4	0	0	0	2	5.1	33	227	1053.7	182.3	0.78	108.2498574
683	2	1	2	0	43.4	0	1	0	2	5	56	169	626.9	655.3	1.21	50.22118909
684	2	1	3	0	31.7	1	1	1	2	7.7	58	110	302.1	410.3	1.08	82.82446326
685	1	3	1	0	36.1	0	0	0	2	6.3	35	207	793.2	377.1	1.31	52.51219786
686	1	1	1	0	26.5	0	1	0	2	6.2	55	104	645.7	249.4	0.51	99.11926136
687	3	3	2	2000	33.1	0	1	0	2	5.6	38	125	591.2	453.1	0.86	98.30901377
688		2	2	5160	23	1	0	0	2	5.7	58	141	1025.3	428.8	0.91	86.29113094
689		1	1	480	29.1	0	1	0	2	5.6	78	182	1301.6	322.5	0.82	72.22403005
690	2	3	1	11400	55.8	1	1	0	2	5.5	79	92.2	1020.8	695.2	0.72	112.1316734
691	1	1	2	0	30	0	1	1	2	7.3	50	159	910	609.6	0.81	74.86460411
692	3	2	1	240	33.7	0	1	1	2	6.8	34	94.6	692.5	215.5	0.78	83.47363174
693	1	1	3	5040	20.4	0	1	0	2	5	31	281	785.5	204.4	0.88	92.06272222
694	2	2	2	2160	25.8	0	0	0	2	5.4	57	188	1011	367.5	0.98	56.21297658
695	2	2	1	10800	34.4	0	0	0	2	5.5	45	157	937.1	343.9	0.86	106.9553116
696	2	1	2	0	29.7	0	1	1	2	7	50	99.1	1651.6	384.5	0.87	93.14821339
697	2	1	2	0	31	1	1	1	2	6.9	29	339	2051.1	959.4	9.26	5.706594337
698	2	2	3	0	20	0	0	0	2	5.8	40	96	996.2	619.2	0.86	104.7249358
699	3	3	1	1440	21	0	0	0	0	4.9	53	94.9	765.4	276.8	0.68	108.2362537
700	1	1	1	31680	24.7	0	0	1	2	7.9	44	112	1257.1	332.1	0.96	84.36956162
701	2	2	3	0	21.6	0	0	1	2	6.5	40	527	1156.6	174.9	1.12	46.83516604
702	3	1	2	3360	56.6	0	1	1	2	6.1	35	121	2023.5	606.6	0.82	126.0875538
703	3	3	1	1320	28.6	0	1	0	2	5.9	39	150	721.7	552.8	0.75	96.57242508
704	2	1	1	0	26.6	0	0	0	2	5.4	96	174	1086	223.6	0.64	120.3301773
705		3	1	340	23.9	0	0	0	2	5.6	51	118	610.7	322.5	1.16	68.06494647
706	2	3	3	1080	23	0	1	0	2	6	68	99.8	458.6	208.1	1.14	72.83048829
707	1	2	1	600	29.6	0	0	1	2	6.3	40	313	852.5	236.9	1.11	88.40625429
708	3	3	1	5040	25.8	0	0	0	2	5	53	176	1092.3	510	0.88	103.0139017
709	2	1	1	0	27.7	0	0	0	2	6.2	48	109	1411.1	362.4	0.56	92.1489254
710	1	3	2	720		1	1	0	2	6.1	43	151	590.7	498.9	0.86	84.82572061
711	3	3	1	840	22.5	0	0	0	2	5.9	81	95.6	1163.9	656.8	0.51	104.848946
712	1	2	1	0	24.2	0	0	0	2	5.5	39	77.8	1145.5	363.1	0.89	104.7203721
713	1	1	1	1680	27.8	0	0	0	0	5.6	60	77.2	1001.2	365.3	0.57	116.3286959
714	3	3	1	480	26.3	0	1	1	2	6.4	70	83	913.1	2132.8	0.78	93.56036318
715	1	2	1	3840	28.2	0	0	0	2	5.6	63	154	1227.3	507	0.65	123.9975291
716	3	3	1	640	27.6	0	1	1	2	6.3	48	118	708.4	241.3	0.89	96.25474738
717	2	3	2	2880	25.2	1	0	1	2	6.2	44	199	957.1	647.2	0.89	91.63616341
718	3	2	2	1200	21.9	1	1	0	2	5.4	66	165	802.4	324.7	0.91	70.26064679
719	2	3	1	2880	32.9	0	1	1	2	11.6	59	98.3	665.8	944.6	0.77	101.9470121
720		1	2	0	31.3	1	0	1	2	6.4	44	438	682.4	164.6	0.88	87.03176688
721	1	1	3	0	42.5	1	1	1	2	6.6	43	289	1017.9	330.6	1	106.8403335
722	2	2	2	0	27.6	0	1	0	2	6.1	106	112	1369.2	388.9	0.75	98.10365911
723	1	2	1	1200	21.8	0	1	0	2	5.7	46	102	869.5	493	0.75	87.52711549
724	1	3	1	3920	28.6	0	0	0	0	5.7	52	94.8	766.3	262.7	0.75	99.32444416
725	2	3	1	480	43.6	0	1	0	2	5.2	48	176	581.8	489.3	0.77	107.8401576
726	3	3	2	1080	29.2	0	1	1	2	10.3	29	120	917.1	326.2	0.83	104.0484502
727	1	1	3	240	24.7	0	1	1	2	4.9	40	232	643.6	428	0.97	93.88743237
728	2	2	2	2880	25	0	1	0	2	5.5	49	124	698	625.8	1.18	65.74252292
729		1	1	0	23	0	0	0	2	5.3	62	69	696	269.4	0.67	102.8214116
730	3	3	1	360	25.7	0	1	1	2	9.6	41	112	1643	501.1	1.03	59.64464788
731	2	2	2	0	28.1	0	1	0	2	5.5	79	84.8	1250.9	712.9	0.73	88.54867995
732	3	3	1	3360	26.1	0	0	0	2	5.1	44	221	993.6	303.3	0.65	102.4028809
733	3	3	1	7920	39.4	0	1	1	2	6.9	55	82.1	1074.7	631	0.8	126.4820734
734	2	3	1	14880	24.6	0	0	0	2	5.4	75	58.8	1088.8	1357.9	0.5	112.4217365
735	3	3	1	13600	22.9	0	0	0	2	5.4	97	256	1084.4	1608.8	0.91	61.05160888
736	1	1	2	12720	25.6	0	0	0	2	5.2	51	94.4	584.1	394.1	0.89	103.2594182
737	2	2	3	13440	22.8	0	0	0	2	5.3	53	119	694.2	368.3	0.95	89.12270993
738	1	1	3	960	31.1	0	0	0	2	6.1	48	143	884.4	224.4	0.81	86.15719721
739	3	2	1	240	36.1	0	1	0	2	6.1	52	95.9	1431	611.1	0.71	104.0907598
740	3	3	1	320	27	0	0	0	0	5.6	38	126	1233.4	724.7	0.57	113.1055338
741	1	2	1	9600	23	0	0	0	2	5.1	53	152	855.9	337.3	0.93	100.189015
742	1	3	1	560	32.3	0	0	0	2	5.5	47	171	1448.9	638.4	0.81	91.29103699
743	3	3	2	6000	24.8	0	0	0	2	6	40	107	798.1	426.6	0.73	92.01999995
744	1	1	1	0	40	0	1	0	2	4.5	36	132	504.9	229.5	0.62	122.4508076
745	3	3	2	840	39	1	1	0	2	5.7	59	363	557.6	369	0.78	78.91204478
746	1	2	3	2240	25.3	0	0	0	2	6	56	82.7	685.3	235.4	0.63	122.4060846
747	3	3	1	960	31.3	0	0	0	2	5.3	42	213	737.3	237.6	0.91	96.55575965
748	1	1	1	0	28.6	0	0	0	2	6.2	48	162	724.1	288.6	0.91	93.88045353
749	2	1	2	1440	26	0	0	0	2	5.3	65	84.9	1460.1	633.2	0.89	73.19512751
750	1	2	2	2880	32.2	1	1	1	2	12.4	45	165	927.6	494.5	0.88	92.06272222
751	2	1	2	0	24.2	0	0	0	2	5.7	50	131	1502.8	841.3	0.66	117.5837104
752	3	3	2	1440	24.6	0	0	0	0	5.3	66	85.6	1069.2	526.2	0.78	94.72461224
753	2	3	1	240	29.3	0	1	1	2	7.4	48	137	841.6	952	0.81	83.32366626
754	2	2	2	200	39.5	1	1	1	2	9.2	41	113	676.6	878.2	1.46	43.53924757
755	1	2	2	1920	28.2	0	0	1	2	6.8	62	107	790.4	659	0.76	91.14740093
756	2	3	1	5280	25.3	0	1	0	2	5	52	144	906	255.3	1.04	83.91086067
757	3	3	1	9120	32.3	0	1	0	2	6.2	49	140	447.3	804.4	1.2	85.10485912
758	1	1	2	0	26.6	0	0	0	2	6.4	55	228	859.9	436.9	1.06	59.66925976
759	1	1	2	9600	45.2	0	1	0	2	5.2	32	259	797.4	342.4	1.21	74.4356069
760	3	3	2	1440	30	0	0	1	2	7.4	46	91.8	1215.8	538	1.03	94.75584577
761	1	2	1	0	30.8	0	0	1	2	6.3	37	224	423	455.3	1.41	49.06677787
762	1	1	1	0	31.3	0	1	1	0	5.8	45	103	1427.6	439.8	0.53	115.8457005
763	1	3	3	9360	21.3	0	0	1	2	9.7	30	203	859.8	789.7	0.8	95.07042921
764	1	3	1	1200	36.3	0	1	0	2	5.7	57	169	828.9	341	0.64	116.9961446
765	1	1	1	0	34.4	1	1	1	2	7.8	46	110	658.4	436.2	0.78	82.88931632
766	2	3	2	840	29.3	0	1	0	2	5.9	46	184	549.2	338.7	1.12	73.55333762
767	1	3	1	7920	27.9	0	1	0	2	5.4	35	114	1171.1	944.6	0.88	91.41828317
768	3	3	2	480	37.5	0	0	1	2	5.7	37	89.1	728.8	198.5	0.97	84.49795328
769	3	3	1	240	22.9	0	0	0	2	5.2	50	125	1349	569	0.98	94.70532916
770	1	2	3	1960	23.8	0	1	0	2	5.7	40	184	868	341	0.8	97.09518848
771	3	3	1	840	29.5	0	1	0	2	4.8	91	116	1203.1	149.8	0.61	109.8354197
772		2	2	840	22.4	0	0	1	2	8	53	72.6	785.5	332.1	0.93	93.39262708
773	3	3	1	0	28.9	0	0	0	0	5.7	66	94.4	1511.2	418.4	0.7	123.5880628
774	3	3	1	2040	28.2	0	0	0	2	5.3	44	321	901.2	341.7	0.7	104.9732575
775	2	2	3	1200	25.9	0	1	0	2	6.3	39	118	1040.2	387.5	0.81	96.60071725
776	3	2	1	840	27.4	0	0	0	2	5.2	95	190	1108.4	245.8	0.85	79.02772193
777	2	2	1	0	22.1	1	1	1	2	6.5	83	168	508.7	460.5	0.55	94.00832487
778	2	2	1	7680	22	0	0	0	2	5.7	68	64.1	488	267.2	0.91	97.23641455
779	1	2	1	0	37.3	0	1	0	2	6	28	293	960.5	166.8	1.29	52.75173273
780	2	3	1	480	24.1	0	0	0	2	5.3	55	211	785.9	885.6	0.68	88.2878535
781	1	3	2	4800	32.8	0	0	1	2	6.5	45	93.9	848.4	276.8	0.73	89.4703678
782		3	3	50400	28.4	0	0	0	2	5.8	57	204	653.3	405.9	0.66	109.6073418
783	3	3	3	840	24.8	0	1	1	2	6.8	28	115	740.8	463.5	0.74	116.7166194
784	2	3	2	3360	24.4	0	1	0	2	4.7	108	128	685.3	174.9	0.9	95.81373716
785	1	1	3	5000	39	0	0	1	2	5.7	36	114	672.7	371.2	0.72	107.2531484
786	1	2	1	160	24.5	0	0	0	2	5.5	48	87.6	573.8	678.2	1.03	100.233299
787	3	3	1	1440	20.5	0	1	0	2	6.1	60	165	1060	639.8	0.82	72.22403005
788	2	3	1	2100	21.4	0	0	0	2	5.5	36	88.1	1402.2	324.7	0.82	109.8384711
789	2	1	3	0	25.5	1	0	1	2	6.9	52	386	774	547.6	1.79	27.32626937
790	1	1	3	0	38.5	0	0	0	2	6.1	38	141	760.1	219.9	0.58	93.68699992
791	2	1	3	0	29.8	0	1	0	2	5.2	69	168	743.6	183	0.74	107.5526145
792	1	1	1	320	36.9	1	1	1	2	8.8	61	101	881.2	364.6	0.49	103.2944864
793	2	3	2	240	25.4	1	1	0	2	6	73	129	498.6	270.8	1.27	64.36699581
794	3	3	2	360	39.2	0	1	0	2	4.9	41	343	866.4	357.2	0.88	71.64095748
795	2	2	2	0	22.8	1	1	0	2	5.6	50	133	690.9	217.7	1.05	88.13595079
796	2	1	3	0	28.1	0	1	1	2	6.1	46	199	2010.4	365.3	1.33	64.39191137
797	3	2	1	0	30	0	1	1	2	6	43	126	1203.4	250.2	0.89	120.2123029
798		1	3	120	17.4	1	1	0	2	5.1	66	219	519	520.3	1.08	62.68652589
799	1	1	1	7680	24.8	0	0	0	2	5.8	46	86.4	834	453.9	0.49	114.772651
800	3	3	1	0	30.2	0	1	0	2	5	39	159	889.2	554.2	0.84	93.18299235
801	2	1	1	0	32	0	1	1	2	6.8	42	151	522.4	760.1	0.78	80.5926714
802	1	2	3	0	29.2	0	0	0	2	5.3	41	373	1745.5	203	1.07	93.06882605
803	3	3	3	0	22.6	0	0	0	2	5.4	88	118	613.9	272.3	0.94	71.46404982
804	2	3	1	480	23.4	0	1	1	2	8.4	38	78.5	829.5	476.7	0.44	107.7721314
805	3	2	1	9720	47	0	1	0	0	5.7	50	87.7	926.7	372.7	0.77	108.6003601
806	2	2	1	840	25.6	0	0	0	2	5.4	83	386	1614.5	219.9	0.45	117.2074601
807	3	3	1	2600	27.4	0	1	0	2	6.1	73	115	1091.8	661.2	0.86	84.31933041
808	3	3	1	1440	48.9	0	1	0	2	6	51	153	910	833.9	1.41	66.20222171
809	1	2	1	0	37.9	0	1	1	2	6.2	45	198	1488	227.3	0.88	81.43394503
810	1	3	1	12480	39.4	0	1	0	2	5.2	52	115	1533.5	541.7	0.86	106.9553116
811	1	1	1	840	20.7	0	0	0	2	5.8	62	95.5	910.3	188.9	0.57	97.59286597
812	1	1	1	0	42.8	0	0	1	0	6.2	30	108	1233.2	354.2	0.55	114.4425052
813	3	3	2	3600	22.4	0	0	1	2	7.7	59	67	952.5	738	0.74	103.8406061
814	1	1	1	720	27.6	0	1	1	2	10.6	35	323	1034.1	343.9	0.86	101.1105203
815	1	1	1	0	20.5	0	0	0	2	5.8	49	255	496.4	162.4	0.68	92.08851447
816	1	1	1	10080	35	0	0	0	2	5.7	45	113	1171	878.2	1.17	86.52592958
817	1	1	1	0	28.1	0	1	1	2	5.7	50	234	837.9	473.1	1.32	46.82247633
818	2	1	2	12960	23	0	0	0	2	5.8	58	344	661.6	163.8	0.68	101.6375707
819	2	3	2	0	45.2	0	1	1	2	6.5	48	393	790.5	299.6	0.77	79.03453126
820	1	1	1	7200	30.7	0	1	0	2	5.4	44	148	900.1	789.7	0.5	104.7955338
821	1	3	2	1200	31.6	1	1	0	2	5.5	64	127	824.1	175.6	0.83	75.28756723
822	3	3	1	0	46.7	0	1	0	2	5.3	42	164	942.5	379.3	0.82	85.48693654
823	1	1	1	3360	23.7	0	0	0	0	5.3	48	136	2339.1	582.3	0.52	118.2233017
824	1	1	3	12160	31.3	0	1	0	2	6.3	37	152	570.6	448.7	1.04	85.09806375
825	2	3	3	0	49.2	0	1	1	2	6.5	46	124	1303	509.2	0.98	71.49780345
826	1	1	1	840	27.3	0	1	1	2	6.6	58	69.4	1136.1	487.1	0.57	91.6138867
827	3	3	1	6720	25	0	1	0	2	5.6	58	393	1379.6	623.6	1.33	38.04871724
828	3	3	2	120	42.8	0	1	0	2	5.9	34	101	959.6	383.8	1.08	95.98965079
829	3	3	1	420	41	0	0	0	2	5.2	34	120	1019.7	355.7	0.95	104.4860661
830	2	3	1	0	22.5	0	0	0	2	5.3	80	84.8	635.8	878.2	0.67	103.5462353
831	2	3	1	2160	29.3	0	0	0	2	5.7	56	148	647.1	250.2	0.69	90.92581247
832	1	1	1	1680	29.6	1	0	0	2	5.3	35	195	951.9	216.2	1.25	58.37571958
833	2	2	1	13920	33.1	0	1	0	0	5.7	64	109	1395.3	286.3	0.79	106.0274094
834	2	2	3	800	21.9	0	1	1	2	6.1	81	131	955.3	177.1	0.82	89.9467717
835	3	3	2	160	31.1	0	1	0	2	4.8	44	300	1175	439.8	1.74	36.22117103
836	3	3	3	2640	43.8	1	1	1	2	7.4	45	93.4	715.6	667.2	1.02	71.05455543
837	3	2	1	2960	24	0	0	0	2	5.9	83	198	763	293.7	0.94	69.48396898
838	3	2	2	480	38.8	0	1	1	2	6.2	44	127	571.2	530.6	1.27	69.05112441
839	2	3	1	2880		0	0	0	2	5	26	146	966.7	472.3	1.2	67.19331936
840	1	1	1	1900	22.9	0	0	0	2	5.5	71	89.4	889.7	283.4	0.73	95.66219856
841	2	3	1	1320	28.7	0	0	0	0	5.6	72	163	749.8	219.9	0.43	125.8511134
842	1	3	2	3120	26.8	0	0	1	2	5.5	46	145	665.1	210.3	1.07	76.64440968
843	3	1	2	0	28.9	0	0	0	2	5.1	62	147	611.9	425.1	0.84	93.06569712
844	2	3	2	3840	25.5	0	0	0	2	4.9	56	113	504.5	313.7	0.95	96.03938276
845	1	1	1	0	43.6	0	1	1	2	7.4	86	90.9	873.6	856.1	0.58	111.8609969
846	3	3	1	240	34.6	0	0	0	0	4.8	53	181	864.1	502.6	0.69	108.4769797
847	2	2	3	0	29.2	0	1	0	2	4.9	31	152	548	160.9	1.32	66.83394143
848		3	1	720	20.2	0	1	0	2	5.5	81	333	853.5	644.3	0.53	90.59487233
849	3	3	1	720	31.3	0	0	0	2	5.3	71	164	744	738	1.1	68.12414087
850	1	1	1	0	21.9	0	0	0	2	5.4	62	128	656	388.2	0.6	106.0547745
851	1	1	2	0	51.8	0	1	0	2	5.8	51	217	601.7	191.9	0.75	79.32902109
852	3	3	2	0	40.1	0	1	1	2	7.1	40	80.4	840.8	278.2	0.73	110.459168
853	3	3	3	180	44.8	0	0	0	2	6.3	43	152	792.8	274.5	1.2	62.63521619
854	1	3	2	0	24.1	1	1	0	2	5.6	37	285	757.2	625.1	1.74	39.1356374
855	3	3	1	1340	23.9	0	0	0	0	5.3	68	97.7	1583.8	401.5	0.67	107.2477207
856	3	3	1	1800	27.1	0	0	0	2	5.5	48	148	724.4	745.4	0.77	85.98563443
857	2	1	2	2400	25.2	0	0	0	2	6.2	39	79.5	544.5	479	0.71	108.6318751
858	1	1	2	0	33.3	1	1	1	2	6.7	52	133	667.9	219.9	0.55	105.9324678
859	3	3	2	1920	25	0	1	0	2	5.6	65	175	840.1	235.4	0.72	95.24242685
860	2	2	1	60	31	0	0	0	2	5.7	49	147	1204.8	303.3	0.99	88.43776959
861	1	1	1	0	35.2	0	1	1	2	6.9	60	1730	491	341	3.36	13.88495547
862	2	2	1	9120	27.9	0	1	0	2	5.6	72	187	842.7	264.9	1.27	54.90264215
863		2	2	1600	27.6	0	1	1	2	7.9	46	54.6	778.5	557.2	0.93	98.09973914
864	2	3	2	0	36	0	1	0	2	5.8	42	656	1121.8	238.4	1.4	48.8003738
865	1	1	2	0	29.5	0	0	1	2	8.1	24	229	1136.4	281.9	1.13	64.57618138
866	3	2	1	0	28	0	1	1	2	8.3	41	210	1208.8	335.1	0.99	75.77418047
867	2	2	3	0	33.8	1	1	0	2	5.8	42	202	731.1	430.3	0.76	89.21580698
868	3	3	1	0	37	0	0	0	2	5.7	50	102	448.1	1158.7	0.82	95.14623171
869	2	3	1	920	30.9	0	1	0	2	5.5	48	109	794.4	521.8	0.56	95.44298918
870	1	2	2	0	28.2	1	1	1	2	6.9	44	113	729.3	594.1	1.13	65.03140119
871	2	2	3	240	28.2	0	0	0	2	5.9	43	150	727.6	335.1	0.77	88.43596232
872	3	3	2	4800	38.8	0	0	1	2	7.3	59	105	654.5	340.2	0.81	105.5705613
873	3	3	1	3360	23.4	0	0	0	0	5.3	71	75.6	1310.7	698.9	0.94	87.75865998
874	1	2	2	480	26.2	0	0	1	2	7.4	41	90.1	620.8	306.3	0.81	100.7592347
875	2	2	3	3600	35.8	1	1	0	2	5.5	41	155	848.8	738	0.61	109.8354197
876	1	1	1	2000	24.3	1	1	1	2	7.1	54	67	1136.7	922.5	0.51	99.81798727
877	3	3	1	360	28.9	0	0	0	2	5.9	44	147	854.9	480.4	1	93.07166749
878	2	2	1	0	26.6	0	1	0	2	6.1	52	146	1315.6	141.7	0.92	73.98795655
879	2	2	2	0	35.8	1	1	0	2	5.7	46	125	800.7	316.6	0.67	87.48151134
880	1	3	1	9840	32.3	0	1	0	2	5.6	56	270	1190.9	174.2	0.8	86.24077546
881	2	1	3	0	25.9	0	0	0	2	5.2	37	78.8	929.8	760.1	0.74	115.379456
882	2	3	2	720	28.9	0	1	0	2	5.5	47	165	694.6	413.3	0.72	105.0165617
883	2	2	1	0	44.1	0	1	0	2	5.2	61	254	1107.1	284.9	0.89	88.01005181
884	1	3	1	960	27.5	0	1	1	0	7.5	39	75.8	1518.7	455.3	0.85	85.37637863
885	2	3	2	21120	25.9	0	1	0	2	5	54	135	759.8	295.9	0.91	80.99491227
886	3	3	1	720	31.8	0	0	0	2	6.1	55	63.2	1226.8	463.5	0.78	101.0764931
887	3	3	2	3360	31	1	1	0	2	5.3	53	105	989.7	665.7	0.69	94.25894067
888	3	3	2	4080	31.6	0	1	0	2	5.6	41	210	1022.4	316.6	1.25	62.62384976
889	3	3	1	0	31.6	0	1	0	2	5.8	51	160	1147.8	295.2	1.14	75.09543158
890	2	2	1	2400	26.2	0	1	0	2	6.2	67	122	800.7	710.7	1.26	68.74165146
891	1	1	1	560	26.4	1	1	0	2	6	61	225	841.5	596.3	1.36	49.8358535
892	2	1	3	1920	30.2	0	0	0	2	5.5	46	257	1272.3	432.5	1	79.74454084
893	3	3	1	51840	29	0	0	0	2	6.2	39	128	612.1	438.4	1.1	82.36126095
894		3	2	1680	31.2	1	1	1	2	6.5	40	203	1595.3	490.8	1.42	59.07457293
895	3	3	3	1240	34.2	0	1	0	2	5.7	51	188	933.6	346.1	0.75	97.62594707
896	3	3	1	1200	24.1	0	1	0	2	5.3	59	157	970.6	635.4	0.59	99.24156256
897	1	2	2	12000	38.8	0	0	0	2	5.6	42	196	736.1	239.1	1.14	63.00060644
898	2	2	1	2880	25.6	1	0	1	2	11	48	363	912.3	655.3	1.07	76.10789881
899	2	2	1	7600	24.5	0	1	0	2	5.6	50	120	860.9	760.1	1	83.76377129
900	2	3	2	3600	36.2	0	0	0	2	5.1	41	176	651.5	235.4	0.71	115.4294828
901	3	3	1	120	25.7	0	1	0	2	6.2	56	107	904.3	893	0.64	94.60594748
902	1	3	3	2400	28.6	0	1	0	2	5.8	26	134	749	272.3	0.87	97.84300668
903	2	3	1	360	34.5	0	0	0	2	5.7	80	163	965.3	268.6	0.74	88.33641763
904	3	3	1	360	29.3	0	0	0	2	5.4	32	147	572.9	660.5	1	75.91816481
905	1	2	1	0	40	0	1	0	2	6.1	44	132	1012.6	402.9	0.84	83.758398
906	2	3	1	480	25.5	0	0	0	0	5.3	58	129	1023.5	273.1	0.62	110.7951033
907	1	3	2	3600	21.9	0	1	1	2	5.9	27	69.7	3456	811.8	0.58	104.0260301
908	1	3	1	1680	29.9	0	1	0	2	5.6	48	325	912.5	169.7	1.03	87.09575622
909	3	1	2	0	23.4	0	1	0	2	5.3	38	265	811.8	346.9	1.15	71.74209196
910	2	2	2	0	35.1	1	1	1	2	9.3	37	179	1029	132.8	0.85	66.76693299
911	2	3	1	4560	23.7	0	0	0	0	5.2	53	170	1398.7	615.5	0.98	71.88079724
912	3	3	1	2160	20.7	0	0	0	2	5.4	56	128	942.8	679.7	1.14	68.54152264
913	2	3	1	120	33.3	0	0	0	2	5.2	64	108	808	551.3	0.72	88.16012281
914	2	2	1	1680	31.5	1	1	0	2	4.9	42	250	979.4	254.6	1.1	70.5677798
915	3	3	1	3180	26.8	0	0	0	2	5.8	60	141	649.2	394.8	0.7	91.85745227
916	3	3	1	0	33.1	0	1	0	2	5.5	44	252	1165.7	244.3	0.83	82.48652986
917		3	2	240	21.6	0	1	0	2	5.3	82	131	872.5	1129.1	1.12	59.15308915
918	2	3	3	4560	33.2	0	0	0	2	5.4	59	160	595.6	272.3	0.72	100.0427713
919	1	2	3	1680	33.3	0	0	0	2	5.6	60	135	868.2	318.8	0.71	110.1078267
920		2	1	3360	25.8	0	1	0	2	5.1	62	172	799.9	693.7	0.59	99.94115062
921	3	3	2	1760	25.8	0	1	0	2	4.9	80	105	869.2	2110.7	0.66	94.31319287
922	2	3	3	3600	34.4	0	1	0	2	5.4	32	138	646.2	462	0.95	88.49885096
923	3	3	1	3480	29.5	0	0	0	2	5.1	41	111	1163.8	711.4	0.86	104.7249358
924		1	3	560	34.8	0	1	0	2	6.4	29	130	999.3	470.8	1.2	68.62436682
925	3	2	1	4220	27.9	0	0	0	2	6.3	44	142	880.9	341.7	1.07	64.74567895
926	2	2	2	11040	34.9	0	1	0	2	5.7	54	521	1103	237.6	0.7	91.21445011
927		2	1	0	30.5	0	1	1	2	6.6	34	125	1057.9	551.3	1.27	69.53788963
928	1	3	1	0	30.6	0	1	0	2	4.7	75	281	491.8	541.7	1.02	65.7708811
929	2	3	3	0	23.6	0	1	1	2	6.8	59	155	1191.8	672.3	0.76	93.08860964
930	3	3	2	0	25.7	0	0	0	2	5.8	84	99	745.4	1033.2	0.66	100.4683364
931	3	3	1	1060	32.4	0	1	1	2	6.7	48	175	1272.5	578.6	0.93	87.6709734
932	1	2	1	19500	18.1	0	0	0	0	5.2	80	157	1544.6	624.3	0.74	101.661102
933	3	3	1	0	36.3	0	1	0	2	5.6	52	193	1026	237.6	1.09	70.85178935
934	2	3	3	0	19.6	0	0	0	0	5.5	70	135	702.5	352	0.68	109.7676218
935	2	3	1	0		0	1	0	2	5.7	48	67.1	974.4	2339.5	0.26	134.5957763
936	3	3	1	3120	22.6	0	0	0	2	5.6	66	166	880.2	715.9	0.85	69.6411503
937	3	2	1	17760	33.7	0	0	0	2	6	31	94.4	770.3	431	0.75	101.1157989
938		2	1	0	33.2	0	0	0	2	5.8	59	130	464.2	484.9	0.99	60.4108541
939	1	2	3	0	32	0	1	0	2	5.9	29	192	725.8	302.6	0.99	85.38547988
940	2	3	1	3360	32.5	0	1	0	2	5.2	45	196	454.3	555.7	1.25	56.75828194
941	1	3	1	8400	38.7	0	0	0	2	5.9	33	421	629.7	128.4	1.14	79.99637013
942	2	3	1	0	46.9	0	1	0	0	5.6	45	169	724.9	253.9	0.82	87.92305307
943	3	3	1	3840	31.6	0	0	0	2	5.3	79	82.2	1394.8	7896.6	0.87	70.13073625
944	3	2	2	3600	21.5	0	1	0	2	5.7	138	154	436	419.2	0.85	87.95718091
945	2	3	2	0	29.4	0	0	0	2	6.4	54	124	768.4	621.4	0.7	85.62624137
946	1	2	2	0	21.2	0	1	1	2	8.9	56	119	602.6	487.8	1.31	52.51219786
947	1	1	1	8160	27.2	1	1	1	2	7	71	188	1214.4	422.1	0.74	100.4115974
948	3	2	2	120	34.6	0	1	1	2	6.5	57	113	1406.9	467.9	1.23	53.19091864
949	3	3	2	1440	23.7	0	1	0	2	5.4	56	161	660.7	760.1	1.03	76.94506256
950	2	2	3	0	33.8	0	1	0	2	5.8	36	112	548	415.5	0.75	120.2238178
951	2	2	2	240	23.5	0	1	0	2	5.6	52	136	765.5	338.7	0.69	84.83230785
952	1	1	3	0	62	0	1	0	2	5.9	36	402	850.7	352.8	0.93	101.6065277
953	3	3	1	2280	26.3	0	1	0	2	5.8	76	102	931.1	515.9	0.83	72.68913595
954	2	3	1	0	39	0	0	1	0	10.8	37	119	422	477.5	0.73	118.3023765
955	2	3	1	3120	42.2	0	0	1	2	5.5	65	126	827.7	366.8	0.89	64.95601839
956	1	1	3	5760	20.5	0	1	0	2	5.5	30	162	775.1	183.8	0.88	76.85442835
957	1	1	1	1080	24.1	0	0	0	2	4.5	41	87.1	947.6	357.2	0.79	102.5175502
958	3	3	2	2400	29.3	0	1	0	2	5.7	41	194	661.3	316.6	0.91	89.37579512
959	3	3	2	3780	42.3	0	1	0	2	5.6	35	160	611.9	329.1	0.98	96.04525653
960	3	3	2	240	21.5	0	0	0	2	5.6	148	184	1148.4	602.2	0.82	78.57614825
961	2	3	3	0	55.3	0	1	0	2	5.9	44	158	832	225.8	0.79	123.6150135
962	3	3	1	3360	26.6	0	0	0	2	4.2	57	184	1675.6	735	1.11	78.65340065
963	3	3	1	2160	23.3	0	0	0	2	6	52	157	611.3	782.3	0.88	78.62338125
964	2	3	1	480	32	0	0	0	2	5.9	53	127	661.2	450.2	0.95	74.75976677
965		3	1	0	35	0	1	0	2	5.9	41	61.8	557.1	323.2	0.8	80.39057554
966	3	2	3	0	25.2	0	1	0	2	5.1	53	163	660.8	369.7	0.97	97.24364286
967	3	3	1	1120	22.1	1	1	0	2	5.5	123	187	890.8	454.6	0.8	89.87511158
968	1	3	3	0	17.6	0	0	0	2	5.5	110	85.7	522.1	708.5	0.5	123.3788235
969	1	3	2	3240	28	0	0	0	2	5.8	41	252	925.3	208.9	1.55	42.25018998
970	1	1	2	7520	27.8	0	1	0	2	5.7	41	149	922.9	826.6	1.6	41.81784381
971	3	3	1	0	30.3	0	0	1	2	5.9	51	73.2	1701.1	797	0.61	98.85101688
972	3	3	2	1160	27.7	0	1	0	2	6.2	66	305	1271.2	279	0.8	95.07042921
973	2	1	1	1440	26.4	0	1	0	2	6	58	102	1145.3	177.9	1.11	92.86204657
974	2	2	1	400	38	0	1	0	2	6.1	54	84.8	509.3	264.2	0.8	110.6788653
975		1	1	360	30.9	0	0	0	2	5.5	51	108	1103.6	944.6	0.54	114.3295206
976	1	1	1	0	28.2	0	1	0	2	5.9	51	108	1606.5	493.7	0.99	73.66591438
977	3	3	2	5880	27.4	0	0	0	2	5.4	77	182	2085.8	326.2	0.74	86.49430802
978	2	1	1	300	35.1	0	1	0	2	5.5	52	163	912.3	572	0.69	94.9234045
979		3	1	840	23.1	0	0	0	2	5.3	67	47.8	1279.5	667.2	0.62	108.484655
980		1	3	0	29.7	0	0	0	2	5.7	54	123	834.4	610.3	0.67	97.20252574
981	2	3	1	18720	29.1	1	1	0	2	5.8	36	144	816.7	428	1.11	79.76621918
982		1	1	0	22.3	0	0	0	2	6.3	43	169	896.3	268.6	0.78	97.42402329
983	2	3	1	6240	30.1	0	1	1	2	8.2	34	96.6	930.4	259	1.15	78.40369238
984	2	1	3	9600	27.3	0	1	0	2	6	50	220	1148.8	352.8	0.88	98.07099376
985	1	1	1	2040	37.8	0	1	1	2	6.8	39	114	436	414.8	1.59	39.5498782
986	2	1	3	0	16.2	1	1	0	2	5.5	55	272	657.8	254.6	1.01	56.53389087
987	1	1	1	0	43.8	0	0	0	2	5.9	46	176	816.5	180.1	1.15	75.35798839
988	2	1	1	0	27.9	0	0	0	2	5.3	72	173	843.8	623.6	0.72	97.27084923
989	2	3	1	3720	49.2	1	1	1	0	5.7	43	126	1583.5	281.2	0.9	78.56416768
990	2	1	2	0	25.3	0	0	0	2	6.3	79	148	837.2	774.9	0.83	84.83714396
991	1	1	3	280	25.9	0	0	1	2	6.9	77	60.6	948	929.9	0.74	96.1189345
992	3	3	2	1160	27.1	0	1	0	2	5.2	54	132	1204.1	518.8	1.15	63.6665418
993	2	2	1	6720	24.7	0	1	0	2	5.7	53	241	714.9	1158.7	0.9	67.78892272
994	2	1	2	9600	33.1	0	0	0	2	5.4	50	129	980.2	298.9	0.7	108.5021668
995	2	1	1	4920	34.4	0	1	0	2	5.6	59	224	658.1	181.5	1.11	61.93559231
996	3	3	1	2640	25.8	0	0	0	2	5.4	56	90.4	1155	537.3	1.08	81.30245608
997	1	3	1	4800	29.6	0	1	0	2	5.9	49	91.3	1081.6	929.9	0.63	104.9250371
998	1	1	2	2640	32	0	1	0	2	5.7	52	141	977.9	467.9	1.15	74.1191626
999	2	3	1	2880	35.3	0	1	0	2	5.6	47	94.4	895.1	724	0.54	111.1617504
1000	2	2	2	2960	23.2	0	0	0	2	6.1	69	169	754.3	383.8	0.92	100.0909948
1001	1	2	3	10320	28.3	1	1	0	2	5.5	48	102	880.7	355.7	0.82	101.6707934
1002	3	3	1	1520	19.5	0	0	0	2	5.2	49	133	846	267.9	0.91	88.1289134
1003	1	1	1	1720	26.7	0	1	0	2	5.4	53	228	657.9	606.6	0.82	75.8642168
1004	1	3	2	840	26.4	1	1	0	2	5.5	48	110	611	332.8	0.5	115.6254125
1005		1	1	0	22	0	1	0	2	6	76	89.6	1271.5	433.9	0.65	90.87604106
1006	2	1	3	8000	25	0	0	0	2	5.3	47	333	580.8	295.2	0.53	110.2870854
1007	3	3	3	1080	26.6	0	0	0	2	5.4	38	170	1167.8	363.1	1.08	79.04977888
1008	3	3	2	600	24.7	0	1	0	2	6.1	41	158	591.6	560.9	1.09	80.40153678
1009	2	3	2	8280	34.5	0	0	0	2	5.3	43	193	727.6	529.9	0.81	110.3937864
1010	3	3	1	0	23.4	0	0	0	2	5.1	62	151	610.5	492.2	0.84	74.20531634
1011		3	2	1200	27.7	1	1	0	2	5.8	38	197	594.6	760.1	1.73	37.51832607
1012	2	2	2	0	26.5	0	1	0	2	5.6	58	134	1290.7	560.9	0.86	103.0033406
1013	1	1	3	0	23.3	0	0	0	2	5.3	59	199	1100.8	241.3	0.9	77.46811897
1014	2	3	1	0	35.4	0	0	0	2	5.8	73	89	616.6	250.2	0.68	113.0857354
1015	1	3	3	23280	22.7	0	1	0	2	5.5	63	403	552.9	349.8	0.96	88.62189924
1016	2	3	1	2880	26.3	0	0	0	2	5	48	129	871.1	456.8	0.87	105.7031809
1017	2	3	1	360	31.5	0	1	0	2	5.8	63	116	515.1	438.4	0.5	97.68665957
1018	1	1	1	240		0	0	1	2	6.6	54	120	1425	298.9	0.48	115.5538864
1019	3	3	1	0	35	0	1	0	2	5.1	50	137	621	346.9	0.99	82.43853512
1020	1	3	1	720	33.9	0	0	1	2	5.8	61	229	1141.1	314.4	0.83	68.23587154
1021		3	2	0	26.7	0	0	0	2	6	47	128	543.4	664.2	0.93	82.29985403
1022	3	3	1	0	28	0	1	0	2	4.6	48	108	777.8	631.7	1.26	65.60878433
1023	1	2	1	0	22.9	0	1	1	2	5.7	33	144	1103	384.5	0.84	93.83987145
1024	3	3	3	840	29.3	0	0	0	2	6	36	417	543.7	104.1	0.87	91.20576175
1025	1	3	1	960	24.5	0	1	0	2	5.7	60	115	838.8	462	0.57	104.6949146
1026	3	3	1	3600	42.2	1	1	0	2	6.2	59	154	463.3	346.9	0.75	109.0050149
1027	2	2	3	0	26.8	1	1	0	2	5.9	42	122	849.7	550.5	1.18	68.39960372
1028	1	1	1	0	24.1	0	1	1	2	11.2	40	485	580.7	244.3	0.68	116.9686039
1029	2	2	1	21600	32.9	0	0	0	2	5.5	61	152	991.6	349.1	0.78	83.47363174
1030	2	3	1	1120	34.9	0	1	0	2	5.6	57	83.9	614.2	571.2	0.64	104.3828044
1031		3	3	0	30.5	0	1	0	2	5.8	32	111	827.1	419.9	0.85	98.09125089
1032	2	3	2	7200	24	0	1	0	0	5.5	65	74.9	1062.6	271.6	0.61	111.3894134
1033	1	1	2	0	41.2	0	1	1	2	9.1	34	114	1033.3	505.5	0.51	115.6843445
1034	3	3	2	1920	32.3	0	0	1	2	6	52	171	583.2	376.4	1.35	65.04253067
1035	2	3	3	0	26.2	1	1	0	2	5.8	53	158	612	482.7	1.09	73.38454068
1036	1	3	2	5140	28.7	0	1	1	2	6.7	42	194	999.6	243.5	1.26	72.20632171
1037	2	2	1	9600	66.2	0	0	0	2	6	44	136	1696	321	0.86	106.2066244
1038	1	3	1	0	34.4	0	0	0	0	5.3	52	153	956.2	752.8	0.81	90.49963403
1039	2	2	1	700	20.6	0	0	0	2	5.8	81	199	705.4	633.9	1.17	49.71093947
1040	3	3	1	360	22.3	1	0	1	2	6.3	46	130	1012.4	2088.5	0.91	83.31292907
1041	2	1	1	720	25.2	1	1	0	2	6.4	36	208	667.2	1077.5	2.05	34.58971721
1042	3	1	3	1440	19.2	0	1	0	2	5.7	71	139	688.8	448.7	1.2	73.9501956
1043	1	3	1	280	23.2	0	1	1	2	6.6	49	128	519.9	424.4	0.82	73.24588337
1044	1	1	2	0	35.3	0	1	0	2	6.3	39	130	1158.5	394.8	0.72	82.75903594
1045	1	3	1	1200	30.6	0	0	0	2	5.5	45	148	1058.6	310	1.04	86.9104369
1046	2	2	3	0	35.5	0	0	0	2	5.7	86	82.3	1219.8	222.1	0.51	114.0704322
1047	3	3	1	2280	22.9	0	0	0	2	5.5	55	156	895.4	595.6	0.87	102.0550028
1048		1	3	480	28	0	0	1	2	8.2	55	148	918.8	625.1	0.95	96.96107047
1049		3	1	420	22.6	0	0	1	2	6.7	37	222	1296.7	373.4	1.13	69.27553288
1050	2	2	1	4800	31.5	0	1	0	2	6.1	56	122	844.1	417	1.04	62.9050781
1051	1	1	1	0	40.5	0	1	1	2	6.9	43	182	656.5	340.2	1.34	53.2937156
1052	1	3	1	2400	36.3	1	1	1	2	7.3	46	130	1098.3	436.9	1.11	58.1411385
1053	3	2	1	0	28.8	0	1	0	2	5.9	65	134	620.4	671.6	0.87	110.7505846
1054	1	1	3	1440	42.5	0	1	1	2	6.4	44	161	968.6	232.5	0.64	105.8596524
1055	3	3	2	0	41.3	0	1	1	2	5.8	29	112	738.8	429.5	0.81	95.92451223
1056	3	3	2	300	23.2	0	1	0	2	5.5	51	118	730.5	303.3	1.1	74.64701847
1057	1	1	3	2040	32.5	0	0	0	0	5.9	36	214	762.9	411.8	0.88	80.7279933
1058		1	1	0	19.1	0	0	0	2	5.9	62	94	564.4	826.6	0.48	106.2124773
1059	3	3	2	17040	34	0	1	0	2	5.8	50	52.4	909	449.4	1.01	80.46901317
1060	3	2	3	600	32.1	0	0	1	2	6.5	57	92.5	1287.9	437.6	0.97	104.7905685
1061	2	3	2	2880	36.1	0	1	1	2	7.4	56	114	846.6	210.3	0.79	90.97780284
1062	3	2	1	10440	31.2	1	1	0	2	5.6	45	130	877.1	789.7	0.89	84.22826987
1063	3	3	1	180	33.8	0	1	0	2	5.6	57	471	1139.7	207.4	0.9	64.99115022
1064		3	1	0	38.2	0	0	1	2	5.9	54	246	1129.7	730.6	0.76	93.08860964
1065	3	3	1	840	20.2	0	0	0	2	5.6	83	89.8	646.7	442.8	0.6	92.64785749
1066	2	2	1	1440	41	0	1	0	2	5.5	58	163	2061.4	826.6	1.07	68.0089469
1067	3	3	2	760	27	0	0	0	2	5.6	54	82.9	1202.3	425.8	0.74	97.46536289
1068	2	2	2	1680	26	0	1	1	2	10	47	315	1163.8	293	0.95	92.30859506
1069	2	2	1	7200	28.8	0	1	0	2	5	36	121	2116.1	4302.5	0.81	105.8376335
1070	3	3	1	2160	24.4	0	0	0	2	5.7	72	201	1341.8	495.9	1.07	59.09503849
1071	3	3	2	8160	28.6	0	0	0	2	5.2	68	97.1	1058	833.9	0.94	67.55875097
1072	2	3	3	1120	26.5	0	0	0	2	5.4	29	144	508.4	169.7	1.06	82.57858621
1073	2	3	3	0	31.5	0	1	1	2	5.5	99	103	849.5	404.4	0.83	96.74550835
1074		3	1	180	22.6	0	0	0	2	5.9	50	417	952.2	132.1	0.82	82.53649016
1075	2	3	2	840	25.2	1	1	0	2	5.5	31	117	950.7	613.3	1.14	65.25270016
1076	2	2	3	600	22.9	0	1	0	2	5.9	56	116	798.1	355.7	0.73	96.49874722
1077	2	3	3	3840	35	0	1	1	2	8.9	46	86	1130.8	1121.8	0.72	114.7678577
1078	3	3	1	320	28	0	1	0	2	5.4	43	240	532.5	374.9	1.12	68.56379841
1079	2	3	1	200	47.7	0	0	0	0	5.5	78	171	1115.9	284.9	0.76	111.8913264
1080	2	3	3	0	26.5	0	0	0	2	5.6	29	176	965.9	264.9	0.86	104.7249358
1081	1	2	1	600	28.5	0	0	0	2	6	29	204	994.3	378.6	1.04	77.67118107
1082	3	3	1	0	31.2	0	1	0	2	5.2	41	152	885.3	621.4	1.08	74.20683279
1083	3	2	2	1440	22.5	0	0	0	2	5	54	120	931.8	279.7	0.68	99.4864041
1084	3	3	2	2160	27.9	0	0	0	2	4.8	47	104	752.4	151.3	0.95	94.93910801
1085	1	1	1	0	31.8	0	0	0	0	5.1	42	74.9	885.9	504.8	0.54	116.7644498
1086	2	2	1	2940	33.5	0	1	0	2	5.9	48	132	1654.2	288.6	0.65	106.0634946
1087	1	3	2	2880	29.2	0	0	0	2	6.2	53	157	684.4	283.4	0.99	59.56806227
1088	3	3	2	360	24.7	0	0	0	2	5.1	45	156	2998.3	294.5	0.52	110.203546
1089	3	3	1	4680	20.2	0	0	0	2	5.1	88	125	973.5	318.8	0.82	99.55061743
1090	2	3	2	840	28.4	0	1	0	2	5.9	42	127	847.3	548.3	0.94	85.33724837
1091	2	2	1	600	23	0	0	0	2	5.5	51	94.8	696	636.9	0.81	108.0917069
1092	3	3	2	960	27.1	0	0	0	2	5.6	52	152	805	250.2	0.87	107.9543908
1093	2	3	1	0	24.8	0	0	0	2	6	62	129	1184.1	622.9	0.87	102.7744238
1094	1	2	3	0	33.6	1	1	1	2	6.8	37	127	870.2	374.9	0.94	87.15471555
1095	3	1	3	10160	37.8	0	1	1	2	6.6	45	115	761.2	363.8	0.64	101.4906314
1096	3	3	1	840	33.7	0	0	0	2	5.5	54	132	638.4	690	0.95	73.20077571
1097	3	3	1	22200		0	0	0	0	5.3	71	109	777.9	577.1	0.88	82.44729503
1098	1	2	2	2400	29.7	0	0	0	2	5.4	52	121	838.9	619.2	0.74	108.31079
1099	3	3	2	1440	25.9	0	1	1	2	6.5	62	63.7	962.1	2686.3	0.77	95.89964504
1100	3	2	1	0	25.8	0	0	0	0	5.3	67	158	1526.4	476	0.68	106.7262497
1101	2	2	1	1680	28.2	0	1	0	2	6	47	165	661.3	309.2	0.73	82.54192181
1102	3	3	1	1080	26.6	0	1	0	2	5.6	83	166	723.3	461.3	0.94	85.33724837
1103	2	3	1	400	34.2	0	1	1	0	6	49	160	696.7	167.5	0.56	116.1890163
1104	3	2	1	0	31.2	0	0	0	2	6	42	141	723.6	456.8	1.14	70.49474664
1105	1	1	2	4680	35.9	0	1	0	2	5.4	42	149	881.9	615.5	1.32	47.48493871
1106	3	3	1	120	25.8	0	0	0	2	5	36	86.9	614.9	528.4	0.97	96.56293736
1107	3	3	2	1920	26.9	0	1	1	2	6.2	35	141	667.9	506.3	1.39	48.19864129
1108	3	2	3	0	28.2	0	1	0	2	5.4	34	179	702.4	252.4	0.82	109.8384711
1109	1	3	1	320	23.8	0	1	0	2	5.6	52	87.2	1209.7	581.5	0.5	103.3335313
1110	3	3	2	480	32.6	0	0	0	2	5.6	62	169	975.9	276	0.68	88.91022507
1111	2	3	3	0	30.6	0	1	0	2	5.9	67	105	393	304.8	0.78	100.3689577
1112	1	1	3	4140	25.8	0	1	0	2	5.5	55	115	559.4	303.3	1	92.42016582
1113	2	3	1	240	26.1	0	0	0	2	5.6	56	151	523.8	179.3	1.19	62.38941708
1114	3	3	1	540	23.2	0	1	0	2	5.3	59	112	926	767.5	1.09	72.36075295
1115	3	3	2	788	23	0	0	0	2	5.3	83	151	1318	359.4	0.81	76.99801661
1116	3	3	2	560	29.7	0	1	0	2	5.1	69	99.7	458.3	1380.1	0.72	89.40744609
1117	2	3	2	3600	23.4	0	1	0	2	5.5	48	152	720.6	388.2	0.77	103.6037001
1118	3	3	1	1360	30.6	0	1	0	2	5.7	62	151	852.5	391.1	1.12	71.01476053
1119		3	1	0	38.2	0	0	1	2	10.4	66	157	646	599.3	0.84	89.85368181
1120	3	3	1	2880	22	1	0	0	2	5.4	70	162	777.3	630.3	0.74	92.78869005
1121	1	1	1	480	30.9	0	0	0	2	5.9	43	106	471.3	372.7	0.87	90.56732142
1122	1	2	2	4640	36.5	0	1	0	2	6	25	179	738.8	334.3	1.09	73.38454068
1123	2	1	1	1200	36.4	1	1	1	2	6.5	35	156	839.9	344.6	1.17	60.62548652
1124		2	3	12000	25.6	1	1	0	2	5.6	89	119	619.7	317.3	1.01	101.9194184
1125	1	1	3	4320	24.6	0	0	0	2	5.4	65	169	590.1	254.6	0.73	89.80150069
1126	1	2	2	960	25.9	0	1	0	2	5.1	63	168	1194	437.6	1	63.13118455
1127	3	2	1	1440	29.1	0	1	0	2	5.7	48	155	1089.9	591.9	1.16	79.79827477
1128	3	3	1	320		0	0	0	2	5.1	46	114	1255.7	486.3	0.84	83.03229557
1129	3	3	2	360	23.3	0	0	0	0	5.4	56	112	1033.6	350.6	0.53	118.3129204
1130	3	3	1	5760	27.9	0	1	0	2	5.3	44	132	487.3	388.9	0.89	94.9118974
1131	1	2	1	1920	24.6	0	1	1	2	5.6	42	277	631.7	789.7	0.86	68.18267535
1132	3	3	2	4440	22.1	0	1	0	2	5.2	94	130	937.3	662.7	1.04	56.91734309
1133	3	3	1	0	36.2	0	1	0	2	6	28	414	781.7	217.7	1.27	67.30774469
1134	3	3	1	3600	18.1	0	0	0	2	5.5	77	165	1025.1	659	0.8	83.26431153
1135	1	3	2	3080	29.6	0	0	0	2	6.2	57	194	610.5	710	0.82	71.21643261
1136	1	1	2	1020	26.9	0	0	0	2	6	50	96.8	1232.2	4841.3	0.78	78.35966046
1137	3	2	2	7680	44.3	0	0	0	2	6	46	240	915.9	241.3	0.84	95.83842296
1138	1	2	1	240	30.8	1	1	0	2	5.2	37	37.1	955.1	767.5	0.99	73.66591438
1139	2	1	2	0	26.8	0	0	0	2	5.8	77	239	690.5	258.3	0.59	91.21884639
1140	2	3	1	0	40.2	1	1	1	2	8	78	115	936.9	580.8	1.01	71.40263545
1141	1	3	2	960	31.7	0	0	1	2	8.2	44	118	868.9	424.4	0.88	88.26312575
1142	3	1	1	840	20.3	0	0	1	2	5.7	66	111	792.1	577.1	0.75	86.91442568
1143	2	2	1	960	30.8	0	1	0	2	6	40	198	528.7	522.5	2.26	37.68878354
1144	3	2	2	6240	28.1	1	1	1	2	6.2	39	124	838.8	760.1	0.95	80.7751666
1145	1	3	2	0	30.5	1	1	0	2	5.3	62	168	436.9	326.9	0.67	98.57778441
1146	1	3	2	360	20.7	0	0	0	0	5.3	65	146	740.2	693	0.87	81.85117747
1147	1	2	2	560	38.7	1	1	0	2	5.4	52	247	982.2	188.2	0.69	87.24976946
1148	3	3	1	0	36.2	0	0	0	2	5.7	51	141	1252.1	262	0.99	71.12345188
1149	1	2	1	0	32.6	0	0	0	2	5.4	61	181	853.2	542.4	1.41	48.03785722
1150	2	3	1	2220	33.5	0	1	0	2	5.5	53	180	797.6	467.9	0.78	80.0285227
1151	3	3	1	2100	21.6	0	0	0	2	5.4	78	172	1010.8	467.2	0.6	105.1353846
1152	3	3	2	0	28.7	0	0	0	2	5.5	64	148	956	227.3	0.83	84.83714396
1153	3	3	1	0	36.4	0	1	0	2	5	63	131	1671.1	232.5	0.79	98.14312533
1154		3	1	0	59.2	0	1	0	2	5.7	43	247	533.8	290.8	0.93	69.89555479
1155	1	3	1	0	24.1	1	1	0	2	5.4	44	273	861.8	152	0.64	91.34077287
1156	3	3	1	1200	26.5	0	1	0	2	5.2	97	77.3	819.8	502.6	0.84	74.72841525
1157	3	3	2	1440	28.3	0	1	0	0	5.1	53	120	2028.2	465.7	0.8	91.22600678
1158	2	3	1	0	21.7	0	0	0	0	5.5	70	62.6	726.6	618.4	0.6	114.3820631
1159	1	1	2	900	24.8	1	1	1	2	8.2	43	122	977.1	515.9	1.05	79.32166495
1160	1	3	1	16560	22.2	0	0	0	2	5.4	44	547	752.8	143.2	0.85	95.37340034
1161	3	2	1	0	54.1	0	1	1	2	8.5	40	150	831.4	277.5	0.83	95.63714388
1162	1	1	1	0	27.5	0	1	0	2	6	62	100	769.6	1417	0.9	103.9775328
1163	2	2	1	0	25.3	0	1	1	2	6.8	62	112	828.4	1070.1	1.13	57.70436655
1164	1	3	2	0	40	1	1	0	2	5.5	49	104	753.2	386.7	1.28	73.89428764
1165	2	1	3	1080	21.1	0	0	0	2	5.4	58	243	725.7	591.1	0.94	101.0082092
1166	3	2	1	2160	21.2	0	0	0	2	4.7	85	88.6	804.9	533.6	0.45	116.3870079
1167	1	1	3	560	32.2	0	1	0	2	5.5	34	441	742.8	270.1	0.99	87.8187052
1168	2	1	2	7040	34.6	1	1	1	2	7.8	50	105	1032.7	472.3	0.96	78.64629672
1169	2	1	2	0	32.2	0	1	1	2	6.7	33	165	709.5	357.9	1.24	64.41872355
1170	3	3	1	960	27.2	0	0	0	2	5.8	78	109	986.3	304.1	0.77	92.24299916
1171	3	2	2	14400	34.2	0	0	0	2	5.5	36	139	1089.6	893	1.11	76.47412181
1172	3	3	1	23520	27.3	1	1	0	2	6.3	42	138	751	290	0.93	75.63771298
1173	3	2	3	440	26.2	0	0	0	2	5.5	35	106	711.1	527.7	0.96	97.780347
1174	2	1	1	0	27.2	0	0	0	2	5.4	57	152	978.4	789.7	0.74	87.10403627
1175	1	1	2	0	47.8	0	1	1	0	6.3	43	337	928.9	1166	0.89	79.63265392
1176	1	1	3	0	31.8	0	0	0	2	5.2	36	156	774.3	586	1.04	64.58893834
1177	2	3	2	680	29.3	0	1	1	2	6.6	65	243	603	205.9	1.08	68.2079313
1178	2	1	1	0	30.3	0	1	0	2	5.4	48	103	818.7	466.4	0.73	91.71404513
1179	3	1	1	1560	26.1	0	0	0	2	5.5	46	157	432.4	273.8	1.13	74.84075183
1180	2	3	2	14400	33.7	1	1	0	2	5.1	50	186	1127.1	400	1.08	73.17157326
1181	1	1	1	1200	29.7	0	0	0	0	4.9	65	111	793.4	752.8	0.48	120.5283095
1182	3	3	1	11040	32.8	0	0	0	2	5.4	47	254	955.4	624.3	0.85	80.71081218
1183	2	2	3	120	31.6	0	1	1	2	7.5	35	150	1032.6	334.3	1.31	62.43551431
1184	1	1	1	540	17.8	1	1	1	2	4.9	45	1190	206.3	907.7	5.14	7.741529121
1185	3	3	2	0	43.7	0	1	1	2	5.7	35	112	781.2	1372.7	1.02	71.56395535
1186	1	2	2	0	21.5	1	1	0	2	5.9	69	138	1012.9	1262	1.04	51.94991597
1187	1	3	1	4000	33.9	0	0	0	0	5.5	55	83.7	1261.4	512.9	0.66	127.7866039
1188	3	3	1	960	25.9	0	1	0	2	5.3	80	145	1506.9	774.9	1.02	84.11270905
1189	3	3	2	1320	28	1	0	0	2	5	78	136	678.5	280.4	1	76.99228417
1190	3	3	1	0	23.4	0	0	0	0	5.6	42	153	591	256.1	0.69	109.2416714
1191	1	1	1	0	22.9	0	1	0	2	4.6	75	1280	837.4	67.9	0.85	81.99054749
1192	3	3	2	280	35	1	1	0	2	6.2	44	164	851.5	342.4	1.37	49.05062252
1193	2	3	2	0	29.2	0	0	1	2	5.6	34	174	743.8	218.4	1.25	77.11964422
1194	1	1	1	1920	46.4	1	1	1	2	6.6	51	199	1125.4	523.2	1	54.09129825
1195		2	2	120		0	1	1	2	6.3	45	98.5	687.5	385.2	0.71	117.3587682
1196	1	1	1	0	37.1	0	1	1	2	5	43	180	1409.2	524	0.69	91.00574245
1197	2	3	2	5760	19.8	0	0	0	2	5.5	61	92.8	1316.1	1439.1	0.89	102.9988519
1198	3	3	2	0	31.4	0	1	1	2	6.7	66	115	1078.5	448	0.69	99.00971609
1199	1	1	3	0	30.3	1	1	1	2	6.3	50	262	751.9	532.8	1.42	54.82007356
1200	2	1	3	240	22.9	0	1	0	2	5.6	43	385	673.3	368.3	1.22	60.96617108
1201	1	1	3	13440	24.3	0	1	0	2	5.6	75	119	516.7	264.9	0.65	89.60822941
1202		1	1	3120	30.2	0	1	0	2	5.7	51	222	570.6	161.6	1.03	81.96671321
1203	3	3	3	80	21.8	0	0	0	2	5.8	34	106	762.7	233.9	1.11	94.17589447
1204	1	3	3	3840	26.6	1	0	0	2	5.3	58	77	670.7	138	0.75	96.26396748
1205	1	1	1	0	36.8	0	0	0	2	6	62	148	1328.6	232.5	0.69	101.8311905
1206	3	3	2	60	27.9	0	1	0	2	5.7	56	224	715.4	937.3	1.42	47.63482608
1207	1	3	1	5600	23.6	0	0	0	2	5.3	56	171	818.3	507	0.94	94.15625065
1208	1	2	1	0	21.7	0	1	0	2	5.7	66	155	1225.2	375.6	0.88	81.43394503
1209	1	2	3	6240	31.8	1	1	0	0	5.6	49	186	951	267.2	2.11	28.04440429
1210	3	3	2	720	25.2	0	1	0	2	5.3	63	93.8	652.7	609.6	0.71	90.29559884
1211	3	3	1	3960	20	0	0	0	2	5.4	56	92.4	810	628	0.63	101.3037154
1212	2	3	2	0	33.1	0	0	0	2	6.3	50	124	1179.4	316.6	1.06	76.43797562
1213	2	3	2	640	32.7	0	0	0	2	6	46	196	969.5	426.6	0.71	102.4660771
1214	1	3	2	0		1	1	0	2	5.7	53	79.8	935.1	691.5	0.59	126.2262589
1215	3	3	2	1160	24.7	0	0	1	2	6.1	40	131	1630.4	379.3	0.96	89.24662562
1216	2	3	2	0	31.6	0	1	0	2	6.2	69	418	479.4	45	0.79	90.845123
1217	1	3	3	4620	27.3	0	1	0	2	4.9	42	81.4	609.9	276.8	0.61	109.0665717
1218	1	1	1	0	29.8	0	0	0	2	5.5	85	145	827.8	610.3	0.81	97.24894618
1219	1	1	3	480	28.2	0	0	0	2	5.2	53	164	678.8	409.6	0.42	101.2966585
1220	2	1	2	0	22.2	1	1	1	2	6.5	55	133	589.4	399.3	1.19	50.5285371
1221	2	2	1	5400	24.4	0	0	0	2	5.1	67	133	561.4	430.3	0.9	106.4606351
1222	3	3	1	5400	32.3	0	0	0	0	6.3	52	77	2122.6	1453.9	0.87	93.69572495
1223	3	3	1	360	25.7	0	0	0	2	4.9	99	69.1	1046.6	538.7	0.82	95.14623171
1224	3	3	2	15240	32.5	0	1	0	2	5.9	66	80.3	462.5	284.9	0.72	115.0581972
1225	2	2	1	7680	27.1	0	1	1	2	7.8	70	92.4	819.3	885.6	0.72	85.11741564
1226	2	3	3	0	28.1	0	1	0	2	4.7	94	178	482.5	327.7	0.75	90.02137088
1227	2	3	2	1440	26.4	0	1	1	2	6.3	42	141	814	412.5	0.83	117.7746584
1228	3	2	1	2800	29.6	0	0	0	2	5	50	140	526.1	231.7	0.96	92.43694038
1229	1	3	1	15840	29.7	0	0	0	2	5.1	36	440	1299.8	397.8	1.03	84.30251413
1230	3	3	3	1840	24.5	0	0	0	2	5.3	54	122	1234.3	355	0.85	108.2282893
1231	1	1	1	6000	22.8	0	1	1	2	13.2	49	70.7	1363.1	546.9	0.92	119.8442646
1232	1	2	1	0	23	0	0	0	2	5.6	64	128	643.7	307.7	0.74	99.70871619
1233	2	1	2	0	34.5	0	1	0	2	6	33	124	1736.6	385.2	0.9	105.7154106
1234	1	2	1	1440	21	0	0	0	2	5.4	59	203	1043.6	541.7	1.1	83.5265397
1235	1	2	1	80	26.1	0	0	1	0	9.9	80	73	1081.6	1107	0.62	127.722133
1236	2	2	3	0	38.3	1	0	1	2	5.8	59	157	1761.2	373.4	0.85	91.43716614
1237	3	3	3	360	22.8	0	0	0	2	6	76	58.7	744	700.4	0.81	112.4603923
1238	1	3	1	4320	33.4	0	0	0	2	5.5	40	155	328.1	148.3	0.82	84.88852798
1239		1	1	0	36	0	1	1	2	6.3	57	84.3	632.5	1114.4	0.68	103.769146
1240		1	1	840	21.9	0	0	0	2	5.7	59	72.7	761.5	1003.7	0.63	104.1905618
1241	1	1	1	0	33.9	0	1	0	2	5.7	49	148	1474.6	208.9	0.71	99.62701164
1242	1	1	2	1200	31.1	0	1	1	2	11.3	63	112	464.9	1195.6	0.7	102.9572623
1243	2	3	1	840	24.6	0	0	0	2	5.8	47	243	1082.8	433.9	0.68	96.72989753
1244	2	3	1	12240	29.3	0	0	1	0	5.3	52	140	1949.3	364.6	0.94	74.54047103
1245	2	2	1	80	43	1	1	0	2	6.2	46	328	1408.8	172.7	1.02	54.69952499
1246	3	3	1	720	34.3	0	1	0	2	5.5	40	88	739.2	711.4	1.06	84.33730087
1247	2	1	1	1640	24.2	0	1	0	2	5.4	53	129	531.5	5033.2	0.65	85.90993433
1248	3	3	1	4320	30.4	0	1	0	2	5.9	49	160	495.2	326.9	1.21	75.29826108
1249	2	3	3	0	37.9	0	0	0	0	5.7	52	109	793.5	745.4	0.73	101.905382
1250	2	1	1	0	21.5	0	0	0	2	5.1	57	86.3	1127.5	234.7	0.61	109.0665717
1251	1	1	3	0	23.8	0	0	0	2	5.5	83	1890	675.3	125.5	2.49	23.98752443
1252	2	1	3	3360	32.3	0	1	1	2	7.5	45	96.5	1140.6	448.7	0.59	99.94115062
1253		1	2	0	35.3	0	1	0	0	5.6	48	142	909.1	305.5	0.58	114.0513353
1254	3	3	1	0	27.4	0	0	0	2	5.8	40	558	1555.1	111.4	0.61	101.6679689
1255	2	3	1	0	36.6	0	1	0	2	5.2	52	120	1079.6	641.3	0.69	88.48421271
1256	1	3	2	0	21.2	0	0	0	2	5.6	50	127	611	528.4	0.72	82.75903594
1257	1	1	1	7200	26.8	0	1	0	2	5.1	42	67.2	810.7	588.9	0.73	124.1558689
1258	2	3	3	0	25.6	0	1	0	2	5.8	38	300	896.4	273.1	1.45	47.76945468
1259	2	1	2	11520	31.9	0	1	0	2	5.5	48	179	562.3	318.1	0.94	96.83941614
1260	2	2	1	28800	44.1	1	1	0	2	5.9	38	127	774.7	394.1	0.62	106.9711856
1261	1	3	3	1920	26.3	0	0	0	2	5.7	49	147	884.9	510.7	0.9	97.16934672
1262	2	2	1	1700	27.4	0	1	0	2	6.1	57	134	1014.4	394.8	1.1	65.32030251
1263	1	3	1	240	33	1	1	0	2	6.1	53	124	721.4	453.1	0.78	94.88409114
1264	1	1	3	18240	24	0	0	0	2	5.4	78	121	1030.6	451.7	0.83	105.5205677
1265	2	3	1	0	28.8	0	0	1	2	5.9	43	177	770.2	541.7	0.68	105.9791659
1266	2	3	1	21000	27.4	0	0	0	2	5.9	52	91.8	547.4	644.3	1.14	91.18791167
1267	3	3	1	1200	36.9	0	0	0	2	5	46	291	1463.2	294.5	0.66	87.91539519
1268	3	3	1	840	25.9	1	1	1	2	6.6	41	108	1496.6	298.2	1.2	60.89975911
1269	2	1	1	1920	25.3	1	0	0	2	5.8	44	116	680	328.4	0.95	78.53709921
1270	1	1	1	0	24.3	0	1	0	2	5.1	60	246	635.1	125.5	0.66	104.7933491
1271	3	3	1	600	50.8	0	0	1	2	11.7	32	86.8	1269.1	462	0.81	126.7250204
1272	3	3	2	3840	22.7	0	1	0	2	5.6	81	239	1937.8	428.8	0.79	96.91526949
1273	3	2	1	1560	50.4	0	0	0	2	6.3	50	189	1140.5	401.5	0.81	85.55409683
1274	3	3	1	3840	26.5	0	1	0	2	5.4	55	180	861.4	907.7	1.34	51.81708693
1275	2	1	1	1080	27.9	0	1	1	2	5.8	48	78.1	659.9	453.9	0.47	118.0033214
1276	2	1	1	3360	34.3	0	0	1	2	6.7	44	131	686.6	269.4	0.78	97.42402329
1277	3	3	1	8400	49.9	0	1	0	2	5.9	72	80.2	1365.5	541	0.9	81.50961414
1278	3	3	3	4800	19.1	0	0	0	2	4.9	55	127	913.5	380.8	1.01	91.95872771
1279		1	1	840	33.6	1	1	1	2	5.5	59	1860	781.8	74.5	1.61	33.55717881
1280	2	1	1	0	37.3	0	1	0	2	5.5	53	104	779.1	311.4	0.65	123.9975291
1281	1	3	1	200	40.8	0	1	0	2	6.3	40	121	857.8	745.4	0.97	65.04084276
1282	1	2	3	3120	23.6	0	0	0	2	5.3	60	269	865	292.2	0.92	98.69462531
1283		1	1	0	28.9	0	1	0	2	6.2	57	90.9	1241.4	2044.3	0.64	107.3573954
1284		1	2	0	26.4	0	0	1	2	5.2	49	636	950.5	164.6	0.82	94.77388799
1285	3	3	3	160	18.2	0	1	0	2	5.1	84	45.9	623.9	611.8	0.78	85.25140861
1286	2	3	1	1560	31.2	0	0	0	2	5.4	55	150	908.5	243.5	1.05	87.74040451
1287	1	1	1	720	29.9	0	0	1	2	9.7	58	118	911.1	287.1	0.79	97.45612345
1288	2	2	2	0	24.1	0	0	0	2	6	54	116	1012.4	489.3	0.58	104.0975731
1289	2	3	1	0	27.6	0	0	1	2	7.6	52	770	736.6	239.9	0.84	94.50138112
1290	2	3	1	5520	40.3	1	1	0	2	5.1	41	114	861.7	369	0.73	104.2509309
1291	3	3	1	6200	23.8	0	0	0	2	5.2	77	81.3	597.6	439.8	0.95	94.27453426
1292	3	2	2	4320	23.3	0	0	0	2	5.7	56	79.8	695.3	444.3	0.96	83.19252186
1293	2	2	1	0	25.4	0	1	0	2	5.3	53	90	892.8	318.1	0.93	70.88446395
1294		2	1	1920	26.9	0	0	0	2	4.9	84	217	826.8	172.7	0.76	95.03828084
1295	1	3	2	0	39.2	1	1	1	2	6.3	38	424	800.1	211.1	0.98	74.06245694
1296	1	1	2	800	36.5	0	1	1	2	6.2	69	162	785.7	245	0.95	66.81222173
1297	3	3	1	540	20.5	0	0	0	2	5.5	59	185	1137.6	1011.1	0.77	85.38373499
1298	2	1	1	14760	28	0	1	0	2	5.6	70	144	1254.3	586.7	0.94	63.86686514
1299		1	2	940	21.8	0	0	0	2	4.8	51	187	753.3	206.6	0.72	100.6823367
1300	1	3	2	720	47	0	1	0	2	6.4	50	398	536.9	4701.1	0.63	103.4153415
1301	3	3	1	2520	26.8	0	0	0	2	5.2	43	116	1323.9	379.3	1.08	76.32150082
1302	2	1	1	720	30.5	0	1	0	2	5.7	53	194	1056.3	301.1	0.73	115.7336736
1303	2	3	2	600	21.5	0	0	0	2	5.9	51	204	687.3	312.2	0.67	97.88773992
1304	3	3	1	600	23.2	0	0	0	2	5.8	48	182	656.4	200	0.93	72.90445462
1305	2	3	3	280	33.6	0	0	0	2	5.4	75	504	776.8	382.3	0.74	103.8406061
1306	3	3	1	720	47.1	0	0	0	2	5.3	69	158	842.5	329.9	1.1	54.70124057
1307	2	2	1	3360	24.2	0	1	1	2	5.8	78	120	558.6	728.4	0.76	76.44080906
1308	2	2	3	0	27.6	1	0	0	2	5.6	39	199	865.2	400	1.05	71.56947619
1309	1	3	2	480	55.6	0	1	1	2	6.5	51	90.7	688.7	557.9	0.86	101.8232833
1310	1	1	1	7440	22.8	0	1	0	2	5.5	46	172	705.7	140.2	0.89	96.25474738
1311	3	2	3	10680	23	0	0	0	2	5.5	69	142	790.8	197	0.67	106.4969866
1312	3	2	3	10080	37.1	0	1	0	2	5.8	45	96.7	512.3	228	1.21	79.09339314
1313	3	2	1	8400	26.6	0	0	0	2	5.8	44	104	879.1	656.1	0.78	97.58799786
1314	3	3	1	480	33.1	0	1	0	2	5.7	76	245	984.7	281.2	0.7	107.3894195
1315	1	3	1	720	21.8	0	0	1	2	6.8	66	100	464.3	334.3	0.79	76.62191734
1316	1	1	1	480	25.9	0	1	0	2	5.6	56	282	791	190.4	0.6	96.63621015
1317	3	3	1	0	32.4	0	0	0	0	5	47	108	651.7	487.1	0.51	119.819733
1318	1	1	1	0	26.7	1	1	1	2	4.9	156	963	241.1	110.7	1.01	62.92173867
1319	3	2	2	560	22.9	0	1	0	2	5.4	68	114	438.9	304.8	1.13	72.58348991
1320	3	3	3	0	31.8	0	1	1	2	8.7	28	124	1312.1	156.5	0.68	94.04976651
1321	3	3	1	7680	24.7	0	1	0	2	5.7	57	134	1051.5	265.7	1.24	64.5816899
1322	3	3	3	0	37.8	0	0	0	2	6.2	49	154	823.7	400	0.74	98.15242989
1323	3	3	1	1620	25.6	0	0	0	2	5.6	35	167	663.1	292.2	0.61	98.15905976
1324	3	3	2	1440	25.8	0	1	1	2	6.8	61	220	669.7	268.6	1.31	51.41714299
1325	1	2	3	80	23.1	1	1	0	2	5.7	59	130	1461.8	310.7	1.15	83.52053731
1326		2	1	5520	28.1	0	0	0	2	4.8	77	161	478.3	146.9	0.59	118.4930688
1327	2	3	1	220	33.4	0	1	0	2	5	56	110	715	1202.9	0.77	106.3356796
1328	2	1	3	600	26.7	1	1	0	2	4.8	81	250	505.9	127.7	1.21	73.21194433
1329	1	2	2	1440	48.9	1	1	1	2	5.7	33	939	468.1	208.1	0.94	76.8028547
1330	2	1	2	2520	43.4	0	1	0	2	5.6	68	237	798.2	487.1	1.32	39.21525337
1331	1	3	2	1800	26.7	0	0	0	2	6.1	44	76.9	1039.7	538	1.05	73.0937247
1332	2	3	1	0	30.2	0	1	0	2	5.5	53	91.9	1061.3	386.7	0.77	104.3340384
1333	2	1	3	0	21.4	0	1	0	2	5.7	48	139	578	647.2	1.29	41.76184776
1334	1	3	1	8720	25.9	0	0	0	2	5.1	80	265	805.3	290	0.71	95.51522314
1335	2	3	1	9600	48.8	0	1	1	2	6.9	45	190	905	223.6	0.69	107.1437019
1336	1	3	1	0	45.4	0	1	0	2	5.8	43	162	575.5	489.3	0.8	87.60819282
1337	1	2	1	360	40.4	1	0	1	2	6.6	38	303	537.3	284.9	1.31	45.54733191
1338	1	1	2	5760	20.6	0	1	0	2	4.6	77	132	825.5	915.1	0.86	89.10104924
1339	3	3	1	3960	31.3	0	1	0	0	5.4	51	81	849.2	411.8	0.71	104.6483449
1340	3	3	2	0	23.6	1	1	0	2	4.5	59	227	526	2073.8	2.52	28.91157098
1341	3	3	2	1980	30.1	0	1	0	2	5.7	86	77.1	731	478.2	0.59	99.94115062
1342	3	1	1	0	26.6	0	1	0	2	5.5	50	64	790.6	841.3	0.64	116.1771716
1343	1	1	2	0	40	0	1	1	2	6.3	54	143	628.9	1099.6	1.36	50.8911772
1344	2	2	2	2000	32.2	0	1	0	2	5.8	53	151	532.5	2273	2.77	24.03805855
1345	2	3	1	12240	29.6	0	1	0	2	6	45	145	897.1	314.4	0.89	100.3983713
1346	3	3	1	480	24.5	0	1	0	2	5.4	78	134	898	1025.8	1.01	78.79096524
1347	2	2	1	960	30.3	0	0	0	2	5.6	63	63.6	850.8	699.6	1.04	87.52309859
1348	3	3	2	480	26.6	0	0	0	2	5.4	56	67.3	928.6	345.4	0.55	100.8495185
1349	3	2	1	0	22.6	0	0	0	2	5.3	88	110	883.3	500.4	0.86	72.12404076
1350	1	1	2	1800	29.7	0	1	1	2	6.9	38	92	1143.2	257.6	0.72	106.5023764
1351	1	1	3	0	20.6	0	1	0	2	5.8	54	399	965.1	200	0.92	88.20261853
1352	3	3	2	1560	31.3	0	1	0	2	5.6	31	135	1442.6	319.6	1.02	83.52392008
1353		3	1	240	23.7	0	0	0	2	5.1	48	178	415.4	482.7	0.91	64.1286908
1354	2	1	1	0	26.4	0	0	0	2	5.3	57	109	565.9	476.7	0.82	83.11831839
1355	2	1	1	8640	26.4	0	1	1	2	6.7	54	326	1207.8	391.9	0.94	84.73988763
1356	2	2	2	17040	30.9	1	1	0	2	6.4	50	114	820.8	484.9	0.99	83.60490718
1357	3	3	2	1440	30.6	1	1	0	2	5.8	62	140	788.9	250.9	1.1	64.86306039
1358	2	3	1	1320	35.2	0	1	0	2	5.9	45	105	561.7	922.5	1.26	73.22792449
1359	1	2	1	0	29.3	0	1	1	2	6.7	46	436	465.2	138	1.14	56.29645497
1360	3	2	1	200	35.4	0	1	1	2	7.8	55	99.9	1235.4	474.5	0.89	79.20835685
1361	1	3	2	560	31.8	0	1	1	2	7.3	36	134	1262.3	586	0.67	89.34464588
1362	2	3	3	0	20.7	0	0	0	2	6	55	102	815.1	372.7	0.69	97.62843154
1363	1	3	1	2820	35.6	0	1	0	0	5.3	90	118	1192.1	301.8	0.84	100.5420883
1364		1	3	720	30.9	1	1	0	2	6.1	44	115	1074.5	774.9	0.9	105.4486469
1365	2	2	1	0	23.5	0	0	1	2	7.1	53	89.8	495	550.5	0.68	90.8037876
1366	3	3	3	8520	20.3	0	0	0	2	5.3	80	229	951.4	279.7	0.89	69.19523039
1367	1	3	3	4800	24.3	1	1	1	2	13.9	46	133	768.8	597	1.58	43.97643649
1368	3	3	2	1080	35.3	0	1	0	2	5.5	38	199	774.6	411.1	0.99	85.98739162
1369	2	3	2	17280	33.7	0	1	1	2	6.4	54	146	949.2	352	0.74	92.15193075
1370	1	2	3	4560	32.2	1	1	0	2	6.1	52	210	856.1	393.4	1.16	75.09897826
1371	1	1	3	6720	31.8	0	1	0	2	5.6	33	131	624.1	378.6	0.77	106.5560891
1372		1	3	2160	24.4	1	1	0	2	5.6	34	193	529	200	1.19	65.99589759
1373	2	1	1	5760	34.6	0	1	0	2	5.9	50	163	735.3	325.5	0.83	102.5968703
1374	3	3	1	240	30.6	0	1	1	2	7.7	30	164	406.2	269.4	1.38	54.40488515
1375	1	1	2	1680	27.6	0	1	1	2	5.7	67	269	782.2	236.2	0.8	87.38490864
1376	2	1	1	840	39.2	0	1	0	2	5.5	37	362	852.6	393.4	0.87	93.80484732
1377	1	1	1	1200	25.4	0	1	0	2	5.2	110	157	489.4	167.5	1.01	89.1851728
1378	2	3	2	4320	38.5	0	1	0	2	5.3	55	156	1017.3	287.1	0.8	86.84871648
1379	3	3	2	1920	28.9	0	1	0	2	5.2	48	149	862.1	495.2	1.2	73.43254423
1380	2	1	1	13680	28.4	0	1	0	2	5.7	51	433	977.2	153.5	0.8	86.24077546
1381	1	3	3	480	18.9	0	0	0	2	5.2	97	305	671.5	200	0.89	89.09716636
1382	1	1	1	37920	30.3	0	0	0	2	4.9	36	130	586	273.8	1.27	69.53788963
1383	1	3	2	80	40	0	1	0	2	5.8	60	127	563.3	670.8	0.89	64.95601839
1384	1	3	1	0	34.3	0	1	1	2	5.7	84	146	880.6	1092.2	0.96	63.58775737
1385	1	2	1	0	23.3	0	0	0	2	5.7	58	324	1347.2	422.9	0.87	74.70766485
1386	1	1	3	2800		0	0	0	2	5.3	61	100	1216.9	833.9	0.71	96.86660921
1387	3	2	3	0	27.6	0	1	0	2	6.1	38	235	846.5	291.5	0.96	58.8593202
1388	2	3	1	480	21.4	0	0	0	2	4.7	47	144	1136.6	1055.3	0.83	76.89100166
1389	1	1	2	0	30.9	0	1	0	2	5.7	38	194	757.6	185.2	0.67	108.9319954
1390	3	3	1	1680	24.5	0	0	0	2	5.9	59	113	1066.4	580.1	0.76	87.97115726
1391	2	3	1	2400	22.1	0	0	0	0	5.3	53	103	1482	369.7	0.65	110.6293705
1392	2	3	1	6000	37.2	0	1	1	2	6.8	44	176	913.4	577.1	1.37	72.00100633
1393	2	1	2	0	28.6	0	1	0	2	5.1	61	118	1609.1	401.5	0.85	105.2295681
1394	1	3	1	4680	25.2	0	0	0	2	5.6	56	84.3	843.1	634.7	0.82	94.77388799
1395		1	1	9120	23.3	0	0	0	2	5.6	74	97.9	727.3	611.1	0.98	88.90325343
1396		2	1	480	34.9	0	0	1	2	10.7	31	116	785.4	580.8	0.96	97.780347
1397	2	3	3	4380	23.1	0	1	0	2	5	47	191	595.3	282.7	0.98	88.90325343
1398		1	1	360	29.4	0	1	0	2	5.9	42	233	1051.7	177.1	0.95	83.07701208
1399	3	3	3	2700	37.7	0	1	1	2	7.9	24	146	1082.4	311.4	1.73	46.20284396
1400	1	3	2	4800	29.9	0	1	0	2	5.4	45	188	792.7	344.6	0.91	94.54224928
1401	1	3	2	6720	25.6	0	1	0	2	5.4	43	187	721.5	529.9	1.29	39.47968636
1402	2	3	1	480	29.4	0	1	0	2	5.9	47	125	1304.6	383.8	0.86	93.03313805
1403	3	3	1	3780	21.3	0	0	0	2	5.4	50	114	1017	334.3	1.06	87.35212114
1404	3	3	1	2240	27.1	0	0	0	2	5.2	62	191	739.6	353.5	1.1	77.31543852
1405	2	3	1	8640	26.1	0	0	0	2	4.9	60	131	999.6	429.5	1.11	87.17289864
1406	1	1	3	5760	24	1	1	0	2	6.3	50	497	468.2	211.8	1.05	84.49841934
1407	3	3	2	1920		0	0	0	2	5.6	58	197	1046.5	315.9	1.03	78.03371086
1408	3	3	1	1680	25	0	0	0	2	5.5	48	160	880.4	101.8	0.97	85.69346278
1409	1	1	1	0	19.9	1	1	1	2	16.9	67	182	1087	1328.4	1.66	37.54253507
1410	2	3	2	3060	28.7	0	1	0	2	6.1	68	92.6	429.6	350.6	1.17	84.12852367
1411	3	3	2	3300	25.5	0	1	0	2	6.1	53	88.8	748.7	119.6	0.89	94.24751412
1412	3	3	2	0	33.2	0	0	0	2	5.5	44	91.4	785.7	351.3	1.04	77.67118107
1413	3	3	2	5760	21.1	0	0	0	2	5.4	81	89.2	834	312.9	0.65	103.8517162
1414	3	3	1	0	27.4	0	0	1	2	6.7	44	187	1114.6	304.8	0.91	91.92273223
1415	2	3	1	1360	26.3	0	1	0	2	5.6	75	128	1522.8	745.4	0.89	81.46555304
1416	1	1	1	0	28	1	1	1	2	6.2	54	133	537.1	335.1	0.6	87.58492623
1417	1	1	1	4800	36.1	0	0	0	2	6.3	79	99.4	548.7	200.7	0.61	106.0446239
1418	2	2	1	2700	24.5	0	0	0	2	5	66	120	1173	472.3	0.72	79.90273874
1419	3	3	2	13680	24.6	0	0	0	2	4.8	68	170	1275.8	300.4	0.97	70.76119817
1420	3	3	1	7200	23	0	1	0	2	6	67	122	894.8	760.1	0.62	93.60575071
1421	2	3	2	2040	30.7	0	0	0	0	5.1	60	205	1201.9	295.9	0.75	98.62917305
1422	1	1	1	0	40.7	0	1	1	2	8.3	59	40.6	830.7	269.4	0.67	110.4896614
1423	3	3	3	0	29.7	0	0	0	2	5.9	31	120	545.2	462.7	0.99	79.59329949
1424	1	3	2	0	26.6	0	1	0	2	5.2	55	150	543.5	240.6	0.59	100.6456703
1425	3	3	1	2640	31.7	0	1	0	2	5.6	56	63.1	987.8	361.6	0.75	96.57242508
1426	2	3	1	480	42.7	0	1	0	2	6	69	151	715.2	1011.1	1.23	58.68782464
1427	3	3	1	0	26.1	0	0	0	0	4.9	71	59.3	747.4	774.9	0.98	72.38750981
1428	3	3	2	560	31	0	0	1	2	5.2	44	117	631.7	267.9	1.01	81.03626704
1429	3	1	2	4320	24.7	0	0	0	2	5.4	92	168	576.2	695.2	0.91	83.90023068
1430	2	3	1	9240	26.5	0	1	0	2	4.5	57	169	649.7	216.2	0.97	81.01056862
1431		2	2	1440	28.3	0	1	0	2	6	60	203	967.9	579.3	1.26	62.30306903
1432		2	1	1680	38.5	0	1	1	2	6.3	49	343	654.2	194.8	0.84	87.97993217
1433	1	1	2	1800	30.1	0	0	0	2	6.4	39	83.5	1609.8	256.8	0.72	88.16012281
1434	3	3	1	14280	29.2	0	0	0	0	5.2	63	102	1328.2	354.2	0.67	127.1559459
1435	2	3	2	0	21.7	0	1	0	2	5.2	71	133	1008.9	603.7	1.17	61.05285652
1436	3	3	3	600	30.1	0	0	0	2	5.4	41	157	704.3	409.6	0.97	89.38243909
1437		3	2	1440	32.7	1	1	1	2	5.6	53	452	1075.8	428	1.38	50.71429386
1438	1	1	1	0	23.4	0	0	0	2	5.2	57	131	613.2	675.3	0.58	89.82036654
1439	1	3	3	0	24.6	0	0	1	2	8.3	38	149	1295.5	251.7	0.65	96.80686645
1440	2	3	3	0	28.1	0	1	0	2	5.2	47	165	766.4	237.6	1.51	55.2312435
1441	2	3	1	300		0	0	0	2	6.2	56	186	1115.2	166.8	0.78	90.8151547
1442	3	3	1	2400	24.1	0	0	0	2	5.7	48	133	1244.9	2302.6	0.57	114.0946212
1443	1	1	2	240	22.8	0	0	1	2	7.7	60	137	1131.6	290	0.97	86.2975456
1444	3	3	1	2400	31.7	0	0	0	2	5.4	24	115	955.3	1387.4	1.03	89.80433271
1445	1	1	3	13440	25.3	0	1	0	2	4.5	38	216	901.7	501.1	0.73	100.8189101
1446	3	1	1	0	30.8	0	1	1	2	6.6	45	110	622.5	382.3	0.73	93.9797928
1447	3	3	2	800	25.6	0	0	0	2	5.4	49	443	687.6	204.4	0.79	86.34074484
1448	2	3	2	10800	22.9	1	1	0	2	5.6	80	175	933.4	271.6	1	78.63202475
1449	2	3	1	2880	34.5	0	1	0	2	5.9	57	114	859.6	328.4	1.05	70.57101043
1450	1	1	1	0	35.9	0	1	1	2	7.1	39	315	963.1	259	1.35	64.13512233
1451		2	2	0		1	1	1	2	8.8	59	179	902.9	826.6	1.64	36.26876778
1452	3	3	1	0	40.2	1	0	1	2	8.6	49	108	696.4	304.1	0.72	93.91369975
1453	3	2	1	1200	29.5	0	1	0	2	6	71	93.7	1073.4	381.5	0.66	91.05812222
1454	3	3	3	6480	31.7	0	1	0	2	5.4	27	108	1645.7	279	0.69	104.6410817
1455	2	3	1	0	33.1	0	1	0	0	6	56	74.4	896.9	819.2	0.8	105.9046459
1456	3	2	1	1320	30.5	0	1	0	2	5.9	51	214	519.4	316.6	1.96	30.07076169
1457	1	2	3	18600	22.7	1	1	0	2	6.3	87	150	500	416.2	1.11	82.9900883
1458		1	1	80	33.2	0	1	1	2	6.5	40	213	1670.4	679.7	1.43	43.40894658
1459		3	2	0	30.2	0	1	0	2	5.3	71	193	567.7	399.3	0.89	62.27516503
1460	3	2	1	480	36.3	0	1	0	2	5.7	70	113	827.8	163.1	1.23	71.77516074
1461	2	3	3	2640	25.4	0	0	0	2	5.3	83	168	778.6	254.6	1.23	48.46711347
1462	2	3	3	1920	30.6	1	1	0	2	5.4	52	82.9	1176.7	426.6	0.85	101.597736
1463	1	2	3	20400	20.7	0	0	0	2	5.3	66	288	805.6	353.5	0.96	91.14735262
1464	3	3	1	1440	38.8	1	1	0	2	5.3	33	137	938.5	366.8	0.94	74.66596779
1465	3	3	1	800	22.5	0	1	0	2	5.9	107	148	1479.9	339.5	0.84	66.3167137
1466	1	2	1	0	41.8	0	1	0	2	5.4	35	152	879.6	290	0.89	67.75227851
1467		2	3	0	29.8	0	1	0	2	5.1	30	90.6	1743	211.8	1	103.1529084
1468	2	3	3	2880	26.6	0	1	1	2	5.9	22	110	1204.4	194.8	0.88	109.4599663
1469	2	3	2	4560	24.8	0	0	0	2	5.8	41	165	697.8	284.1	1.01	81.03626704
1470		1	1	3360	26.6	0	1	0	2	5	74	195	1006.3	1040.6	0.96	59.27423988
1471	3	3	1	960	26.4	0	0	0	2	5.2	55	122	1651.8	452.4	0.98	106.4485876
1472		1	1	0	37.7	0	1	1	2	7.1	41	121	589.3	269.4	0.86	66.76083864
1473	3	1	1	2400	28	0	1	0	2	6.1	53	416	906.2	152.8	0.87	102.7744238
1474	1	3	1	720	25.9	0	0	0	0	5.1	78	137	951.1	411.1	0.8	91.86909042
1475	1	1	1	0	33.5	0	1	1	2	7.6	52	78.7	1033.8	233.2	0.88	84.02800313
1476		3	1	7680	32.3	0	1	0	2	6.1	43	73.9	732	634.7	0.81	92.58265764
1477	2	2	1	1020	25.7	0	1	0	2	5.5	66	171	621	622.9	0.88	65.84948208
1478	2	2	3	4620	27.1	0	1	0	2	4.4	43	80.9	452.9	369	1.13	90.24250505
1479	3	3	1	9360	22.6	0	0	0	2	4.6	43	54.1	1378.8	2575.6	0.87	93.80484732
1480	3	3	1	1120	24.8	0	1	0	2	5.4	86	135	629.3	328.4	0.69	96.18186688
1481	3	3	3	280	28	1	1	0	2	5.2	35	173	812.2	507.7	1.12	66.19742738
1482	2	2	1	4880	23.3	0	0	0	2	5.5	68	206	1205	538	0.8	86.24077546
1483	1	3	3	800	26.1	0	0	0	2	4.8	71	92.9	946.9	642.8	0.7	104.0240845
1484	2	3	2	0	28	0	1	0	2	5.6	39	116	821.8	261.3	0.89	103.9873295
1485	3	3	1	1560	29.5	0	1	1	2	6.7	29	65.2	1649.5	1468.6	0.69	110.6899605
1486	2	1	1	4080	24.3	0	1	1	2	5.7	55	248	867.3	372	0.74	83.50909381
1487	3	2	1	0	25.8	0	1	0	2	5	43	133	855.1	456.1	0.91	83.89025159
1488	2	1	1	120	42.8	0	1	0	2	6.2	38	86.6	885	320.3	0.99	93.97173705
1489	1	3	1	360	29.4	0	0	0	2	5.3	35	192	568.8	307.7	0.93	92.5048601
1490	3	2	1	1920	36.3	0	1	0	2	5.9	38	177	764.8	591.1	1.08	88.22982009
1491	3	3	1	720	30.6	0	0	0	2	6	53	190	1322.7	617	1.12	84.43453669
1492	2	3	1	600	28.4	0	1	0	0	6.4	50	118	1035	541	0.79	108.2855246
1493	3	3	1	2200	29.7	0	0	0	2	5.4	44	127	622.4	455.3	0.77	96.37590959
1494	2	3	2	960	33.3	0	0	0	2	5.8	34	260	928.6	390.4	1.13	67.35609008
1495	2	1	3	6720	32.4	0	1	1	2	5.7	65	121	1396.1	523.2	0.86	86.11511851
1496	1	3	3	0	26.8	1	1	1	2	6.3	46	306	1177.6	383.8	0.77	97.25647005
1497	3	2	2	20820	29.1	0	0	0	2	5	48	211	820.8	423.6	0.88	102.2928044
1498	1	2	2	480	27.5	0	0	0	2	5.7	56	131	475.7	461.3	0.77	86.59177687
1499	1	2	1	0		0	1	0	2	5.6	46	421	728	515.9	1.41	48.72331042
1500	3	3	2	0	28	0	0	0	2	5.2	51	99.9	894	571.2	1.1	60.77968548
1501	3	2	1	13440	31.9	0	0	0	2	5.9	49	88.6	839	365.3	0.91	91.92273223
1502	3	3	3	9360	22.3	0	0	0	2	5.4	72	128	832	360.9	0.84	117.1963706
1503	1	3	1	0	31.7	1	1	0	2	6.1	54	131	691.3	1092.2	1.07	49.84279843
1504	1	2	3	7200	25.1	0	0	0	2	5.4	41	209	1108.5	307	1.02	97.92213276
1505	1	1	1	720	23.2	0	0	1	0	6	46	169	559.6	235.4	0.59	114.2111814
1506	1	2	1	0	31.8	0	1	0	2	5.5	69	120	996.2	391.1	0.7	112.0123745
1507	2	3	2	1440	24.6	0	1	0	2	5.6	55	278	545.6	514.4	2.06	32.13525384
1508	1	1	2	720	24.5	1	1	0	2	6.1	39	463	513.6	350.6	0.79	85.40409218
1509	1	3	1	280	47.2	1	1	0	0	5.5	59	143	832	591.1	0.63	111.7727393
1510	2	3	2	0	29.6	0	0	0	2	5.2	46	175	925.6	329.1	0.87	91.84870267
1511	3	3	1	8640	27.6	0	1	0	2	5.5	48	142	1094.2	310.7	0.83	95.63714388
1512	3	3	2	540	33.8	0	1	0	2	5.1	81	88	801.1	479	0.96	69.18031362
1513	3	3	1	3840	25.8	0	0	0	2	5.7	45	89.6	1957.8	441.3	0.75	111.3265456
1514	1	3	1	720	23.3	0	1	0	2	6.1	45	124	903.5	643.5	0.78	98.96871034
1515	3	3	1	1920	62.8	1	1	0	2	5.7	60	123	648.5	368.3	0.67	121.9079881
1516	1	1	1	960	41.8	1	1	0	2	6.3	45	220	545.3	379.3	1.16	78.13421398
1517	1	2	1	0	82.1	0	1	0	2	5.8	56	233	792.2	206.6	0.96	72.27990971
1518	3	3	1	880	24.1	0	1	1	2	7.5	75	180	920.7	479.7	0.75	85.10196935
1519	3	1	1	5760	34	0	1	0	2	5.5	38	362	763.1	331.4	0.71	101.0365729
1520	3	3	1	25200	25.6	0	0	0	2	5.3	35	128	643.7	774.9	1.2	73.61831372
1521	3	3	1	0	32.5	0	1	1	2	5	53	186	929	512.2	1.39	58.52730787
1522	2	3	1	0	25.5	0	0	0	2	5.9	47	148	756.2	339.5	0.85	94.04284604
1523	1	1	1	3360	29.9	0	1	0	2	4.9	42	130	1483	900.4	0.92	81.63408963
1524	3	2	1	360	26.7	0	0	1	2	6.9	48	143	527.8	382.3	0.55	106.6792223
1525	3	2	1	360	41	0	0	1	2	6.1	50	105	1224.2	568.3	0.83	83.0680059
1526	3	2	1	1440	27.5	1	1	0	2	5.7	37	241	595.5	295.9	0.86	66.76083864
1527	1	2	2	0	31.5	0	1	0	2	5.7	47	119	810.1	259.8	0.86	88.4773419
1528	2	3	1	0	28.2	0	0	0	2	5.1	34	154	2492	760.1	1.07	78.27674141
1529	1	2	1	0	36.4	1	1	1	2	9.1	44	292	737.5	397.8	0.98	59.04618503
1530	1	2	3	5360	32.6	0	1	1	2	6.5	42	325	796.9	318.1	0.6	110.0520866
1531	2	3	2	6480	23.4	0	0	0	2	5.4	45	118	847.5	572.7	1.01	82.18279927
1532	3	3	1	720	28.5	0	1	0	2	5.1	43	96.7	553.8	273.1	0.62	107.7252624
1533	3	3	1	480	30.6	0	0	0	0	5.8	38	172	567.2	199.3	0.78	93.40310917
1534	2	1	1	0	29.6	0	0	1	2	5.8	45	133	1016.5	373.4	0.75	81.58965584
1535	3	3	1	720	32.9	0	0	1	2	6.1	40	174	1039.2	472.3	0.98	80.0122313
1536	1	2	1	3600	22	0	0	0	2	5.6	53	246	1036.5	244.3	1.16	72.50705583
1537	2	1	1	240	24	0	1	1	2	5.6	49	95.2	1054.8	303.3	0.61	96.11211522
1538	2	1	1	5040	21.3	0	0	0	2	4.8	41	88	955.3	295.9	0.95	87.26420349
1539	1	3	3	2160	20.2	0	0	0	2	5.4	63	118	940.3	476.7	1.31	71.85330081
1540	3	3	3	9720	30	0	1	0	2	5.3	36	131	617.9	374.9	1	93.72776182
1541	1	1	2	240	29.4	0	1	0	2	6	66	308	649.4	418.4	0.95	58.77759618
1542	1	3	1	80	25.5	0	0	0	2	5	31	560	991.4	531.4	0.82	106.795136
1543	2	3	3	0	27.8	1	1	1	2	5.6	104	405	790.5	538.7	0.5	111.0399741
1544	1	1	1	10080	25.8	0	0	0	2	4.6	44	92.4	1404.7	503.3	1.49	56.92293112
1545	2	3	2	18720	27	0	1	0	2	5.8	38	142	474.1	473.1	0.88	90.77835518
1546	2	1	3	360	31.7	0	1	1	2	5.8	43	129	678.2	323.2	1.29	60.98249954
1547	3	3	1	240	24.1	0	0	0	2	5.4	37	154	601	253.9	1.13	78.06253504
1548		1	1	0	34.7	0	1	1	2	8.4	44	201	794.8	1129.1	1.29	44.80094976
1549	3	3	1	600	27.4	0	0	0	0	5.1	37	152	770.9	200	0.55	115.24925
1550	3	3	1	280	27.8	0	1	0	2	6.2	57	173	715.2	363.8	0.83	71.67504982
1551	3	3	1	0	27.7	0	1	0	2	5.3	77	129	855.1	237.6	0.81	80.31266687
1552	1	3	1	0	32.5	0	0	0	2	5.9	69	150	967.2	222.9	0.74	98.31767989
1553	2	1	1	540	25.4	0	1	0	0	5.2	92	116	881.3	281.2	0.72	102.8936846
1554	2	1	1	6720	30.4	0	1	0	2	5.4	67	180	957.4	532.8	0.9	64.99115022
1555	3	3	1	0	22.3	0	0	0	0	5	89	173	750.4	548.3	0.85	84.77874398
1556	2	1	1	0	26.8	0	1	0	2	5.5	48	753	1039.4	299.6	1.12	65.27390707
1557		3	1	420	40.5	0	0	0	2	5.1	35	143	397.8	182.3	1.37	66.18042448
1558	1	1	1	720	41.1	0	1	0	0	4.2	43	135	1079.5	315.9	0.62	110.0195376
1559	1	1	1	0	40	0	1	0	2	5.2	38	153	944.9	301.8	0.77	92.3983
1560		3	2	0	28.9	0	1	0	2	5.6	50	123	1024.2	668.6	0.67	102.1016617
1561	2	2	1	1680	32.4	0	0	1	2	6.5	61	183	874.3	459	1.02	103.5826162
1562		3	3	20640	25.5	0	0	0	2	6	53	90.9	502.8	543.2	0.83	105.5205677
1563	1	1	1	15600	23.1	0	0	0	0	5.2	47	123	746.1	298.9	0.58	114.0513353
1564		3	2	3360	30.4	1	1	0	2	5.3	41	150	675	525.5	0.89	86.62851824
1565	2	3	2	0	18.9	0	1	0	2	5.6	35	149	639.9	996.3	1.02	56.6548785
1566	1	3	1	600	41.2	1	1	1	2	6.1	60	118	1197.2	233.2	0.79	77.1620517
1567	2	3	3	0	20.4	0	0	0	2	5.3	77	67.8	863.4	456.8	0.68	104.5006506
1568	2	1	1	14400	31.9	1	0	0	2	5.4	79	148	601.1	398.5	0.78	77.81114284
1569	2	2	1	4620	32	0	1	1	2	5.8	68	300	828.9	570.5	0.88	62.68983156
1570	1	1	3	12960	22.4	0	0	0	2	5.6	68	234	1018.4	320.3	0.99	89.06119797
1571	1	3	2	10080	29.5	1	0	1	2	11.3	43	172	1579.7	727.7	0.94	65.68687569
1572	3	3	1	2820	22.8	0	1	0	2	5.2	36	181	1319.8	228.8	0.68	104.5006506
1573	2	1	2	1680	22.8	0	0	0	2	5.6	37	141	765.3	712.9	0.98	82.87244255
1574	3	2	2	2240	23.5	0	1	0	2	5.2	48	217	522.4	248	1	83.76377129
1575	2	3	1	27840	30.5	0	0	0	2	5.4	42	93.1	831.9	304.8	0.98	95.37293974
1576	1	2	2	0	34.8	1	1	1	2	5.7	51	127	834.8	259.8	0.72	93.4133107
1577	2	3	1	1760	30.3	0	0	0	2	5.5	72	221	889.1	165.3	0.98	61.15691936
1578	2	3	3	1140	29.4	0	1	0	2	5.6	60	155	574.8	184.5	0.89	82.61815897
1579	1	2	1	0	33.3	1	1	1	2	6.8	46	125	776	1313.6	1.06	50.41184752
1580	1	1	2	0	33.2	0	1	0	2	5.5	42	121	1726.2	270.1	1.04	92.34883197
1581	3	3	1	0	23.8	0	1	0	2		61	3020	425.5	269.4	4.28	11.94589675
1582	3	3	3	12960	24.1	0	0	0	2	5.8	45	139	799.3	360.1	0.97	85.69346278
1583	2	3	1	1800	29.2	0	0	0	2	5.3	30	134	773.2	386	1.2	69.10812369
1584	1	3	2	0	36.9	0	1	1	2	6.2	42	520	594.2	388.9	2.17	21.35002257
1585	3	3	1	1080	25.8	0	0	0	2	5.5	56	194	878.2	253.9	0.56	109.8396303
1586		1	1	1680	23.3	0	0	0	2	6.3	58	160	784.7	629.5	0.6	101.5068031
1587	2	3	2	180	24.7	0	0	0	2	5.4	58	158	1329.1	328.4	0.69	89.10796849
1588	2	3	2	0	43	1	1	1	2	6.6	30	206	455.6	200.7	1.03	55.20942353
1589	3	3	1	1080	27.3	0	1	1	2	5.9	65	181	1192	352.8	1.44	60.58448982
1590	2	2	3	0	39.4	0	1	1	2	6.5	53	175	874.8	331.4	0.71	107.0570284
1591		1	1	1920	28	0	1	0	2	6.3	82	242	752.2	471.6	2.43	29.58112626
1592	2	3	1	1200	25.1	0	1	0	2	5.2	48	104	743.2	400.7	1.25	59.6189745
1593	1	1	3	0	17.4	0	1	0	2	5.4	49	119	1134.5	295.9	0.79	110.4737755
1594	1	1	2	0	24.9	0	0	0	2	5.5	46	159	959.9	228.8	0.86	89.72915332
1595	1	2	3	0	35.2	1	1	1	2	5.7	53	132	995.3	262	0.65	96.12921839
1596	3	3	1	0	23	0	0	0	2	5	64	96.2	1826.3	503.3	0.65	103.8517162
1597	1	2	2	1680	34.1	0	1	0	2	5.4	29	170	1282.9	273.8	1.03	72.74024258
1598	1	1	1	0	24.3	0	1	0	2	5.6	40	129	649.8	307	0.78	81.73292747
1599	3	3	1	0	22	0	1	0	2	5.5	68	396	935.6	590.4	0.63	94.431711
1600	1	3	1	0	37.6	1	1	1	2	7.4	45	1330	761.5	128.4	0.85	88.57722146
1601	1	2	3	1920	23.2	0	1	0	2	5.1	62	145	819.5	287.1	0.86	101.8232833
1602	1	3	2	8040	25.3	0	0	1	2	8.5	52	122	1062.1	425.8	0.77	103.6037001
1603	3	3	3	3840	26.7	0	1	0	2	5.2	54	102	613.4	369.7	0.73	114.4077713
1604	2	1	2	8400	21	0	0	0	2	5.4	56	107	953.4	498.9	0.84	92.5307114
1605	3	3	1	1080	26.5	0	0	0	0	4.8	74	79.2	647.1	456.1	0.7	107.2089219
1606	3	3	1	0	32.3	0	0	0	2	5.5	41	180	904.2	332.1	0.51	114.8745541
1607	3	3	1	7680	27	0	0	0	2	4.8	39	100	740.7	381.5	1.01	104.8238105
1608	2	3	1	5440	32	0	0	1	0	16.5	43	63.3	1116.5	662	0.69	124.1745026
1609	2	1	1	360	38.5	0	0	0	2	5.2	63	112	1072.8	355	0.4	121.8384695
1610	2	3	2	2880	28.7	0	1	0	2	5.6	41	164	881	449.4	0.73	81.96412836
1611	1	2	1	1680	34.1	0	1	0	2	6	34	127	582.7	281.9	0.83	97.79837429
1612	3	3	1	3120	27.7	0	0	0	2	5.5	51	193	871.3	254.6	0.69	94.25894067
1613	2	1	3	30000	20.5	0	0	0	2	5.5	75	137	785.2	2110.7	0.72	112.6588491
1614	3	3	2	960	32.6	1	1	1	2	6.2	71	132	715.8	656.1	1.46	36.21019091
1615		2	2	1376	23.7	0	0	0	2	5	82	227	720.2	431	0.83	71.67504982
1616	3	3	1	480	33.6	0	0	0	2	5.4	60	91.8	1151.1	592.6	0.57	97.59286597
1617	3	3	1	1680	23.4	0	1	0	2	6.1	48	177	780.1	237.6	0.5	107.0274131
1618	2	3	1	840	25.4	0	1	1	2	5.8	51	256	503.3	543.2	1.82	26.78263801
1619	1	1	1	480	22.7	0	0	0	2	4.9	75	116	928.2	715.9	0.67	106.4969866
1620	1	1	3	700	25.8	0	0	0	2	5.4	44	250	782.5	326.9	0.83	115.318663
1621	1	1	3	840	20.2	1	0	0	2	5.4	67	248	519.4	310.7	1.12	67.60726486
1622	3	3	1	0	32.6	1	1	0	2	5.5	79	186	1030.8	411.1	1.01	67.97652841
1623	1	2	1	2240	28.7	0	1	0	2	5.1	45	140	772.9	346.1	0.61	107.544984
1624	1	2	1	0	25.9	0	0	0	2	5.1	57	116	689.6	601.5	0.45	116.3870079
1625	1	1	1	2400	29.3	0	1	0	2	5.1	45	152	1686.8	631.7	0.82	102.3875059
1626	3	3	1	4800	24	0	0	0	2	5.4	82	107	1098.8	3077.5	0.8	73.37453608
1627		1	1	600	27.3	0	1	0	2	6.1	28	248	800.2	154.2	1.13	79.16699378
1628	2	3	3	21360	33.5	0	0	1	2	8.9	29	165	708.5	298.9	1.03	88.55147247
1629	2	2	3	0	22.6	1	1	1	2	7.6	40	172	554.2	2051.6	1.73	46.52854376
1630	2	1	1	0	25.4	1	1	1	2	6.5	34	448	596.4	752.8	2.5	17.74055422
1631	3	3	1	2080	39.9	0	0	0	2	5.4	50	71.4	1056.4	478.2	0.54	114.3295206
1632	2	1	1	1200	33.7	0	1	1	2	8.9	43	1020	1002.5	94.5	0.82	72.73316219
1633	3	3	2	300	30.5	1	1	0	2	5.9	43	274	1090.4	251.7	0.99	97.33096119
1634	1	3	1	80	30.1	1	1	1	2	7.6	25	253	965.5	214	1	91.13081208
1635	2	2	2	0	23.3	0	0	0	2	5.4	57	131	1080.9	230.3	0.94	104.3549704
1636	3	3	3	920	28.2	0	1	0	2	5	50	153	636.2	599.3	0.87	91.84870267
1637	3	3	2	0	39.7	0	1	0	2	5.5	28	122	927.8	329.9	0.88	97.3844968
1638	1	1	1	0	38.8	1	1	0	2	6	75	104	846.7	472.3	0.71	92.21866632
1639	1	3	1	0	35.7	0	0	0	2	5.3	56	88.9	1141.5	303.3	0.79	112.3202314
1640	3	2	2	0	32	0	0	0	2	5.4	49	141	880	250.9	1.21	67.46370878
1641	2	2	3	0	24	0	0	0	2	5.8	50	140	787.9	400.7	0.69	99.70766977
1642	2	1	1	9120	27.5	0	1	0	2	5.3	49	288	380.6	195.6	1.05	88.35891693
1643	2	1	3	0	32	0	0	0	2	5.8	25	146	811.9	373.4	1.04	88.14007915
1644	3	3	2	480	35.3	0	1	0	2	5.5	35	407	896.4	237.6	1.21	62.88726357
1645	2	3	3	5320	27.1	0	1	0	2	6	51	226	1215.5	400.7	0.7	93.81378327
1646	2	3	1	120	26.7	0	1	1	2	6.4	45	437	1356.6	123.2	1.05	71.56947619
1647	3	3	1	840	19.2	0	0	0	0	5.4	77	123	1066.4	402.9	0.83	86.64396018
1648	2	3	3	3360	23.2	0	0	0	2	5.6	61	728	790.6	161.6	1.1	74.12448934
1649	1	1	2	0		0	1	1	2	6.2	44	369	638.5	280.4	1.26	54.27398373
1650		3	1	9240	27.5	0	1	0	2	5.5	55	82.3	1835.4	371.2	0.86	80.27344261
1651	3	3	1	2880	23	0	0	0	2	6.1	47	128	1007.4	680.4	0.61	101.6679689
1652	3	2	2	0	36.8	0	1	0	2	5.5	52	103	567.4	1446.5	0.68	98.09846928
1653	3	3	2	3360	27.5	0	1	0	2	5.5	66	131	1168	528.4	0.95	76.36104277
1654	2	3	2	6240	27.5	0	0	1	2	6	49	154	870.6	738	0.98	80.57626516
1655	1	3	1	0	29.7	0	0	0	2	5.6	59	278	426.9	231	0.73	93.01165067
1656	2	3	1	4320	33.4	0	0	0	2	6.2	51	108	1119.5	636.2	1.02	76.76269136
1657	2	3	2	3600	28.5	0	1	0	2	5.8	55	251	683.6	167.5	1.33	52.65708489
1658	3	3	2	240	39.4	1	1	1	2	5.4	35	212	1005.9	161.6	0.97	76.58358077
1659		1	2	8400	27.2	1	1	0	2	5.3	47	171	683.6	952	0.9	86.2316125
1660	2	3	1	360	29.2	0	0	0	0	4.8	40	176	1148	403.7	0.53	137.3499551
1661	1	3	3	280	24.5	0	0	0	2	5.1	49	57.7	981.4	397	1.06	88.98737993
1662	2	3	2	3120	24.9	0	0	0	2	5.5	46	98.7	774.5	470.1	1.51	56.15437709
1663	1	2	2	0	54.8	0	1	1	2	5.4	40	222	460.2	244.3	0.48	108.4745339
1664	2	2	1	720	34.9	0	1	1	2	7.1	53	80.9	696.6	653.9	1.3	67.60248992
1665		1	2	5760	33.2	0	0	0	2	4.9	47	68.6	708.6	403.7	1	89.23043
1666	2	2	1	0	41.5	0	1	1	2	7.1	35	164	800.6	485.6	1.44	58.90585297
1667	1	1	3	15720	19.5	0	0	0	2	5.7	66	146	779.7	482.7	0.96	91.14735262
1668	3	3	2	1600	24.6	0	0	0	2	5.5	55	111	602.2	372.7	0.78	110.5553051
1669	3	3	2	2880	24.9	0	1	0	2	5.8	97	144	899.1	1225.1	0.96	65.05135224
1670	2	2	2	240	25.5	0	0	0	2	5.7	53	69.3	752.8	767.5	0.75	113.9414634
1671	3	3	1	0	34.2	0	0	0	2	5.5	52	200	1058.7	633.2	1.15	79.51297794
1672	2	3	3	29760	32.9	0	0	1	2	9	35	91	579.9	300.4	0.9	115.5315981
1673	1	1	1	36960	23.8	0	0	0	2	5.2	35	1210	575.9	39.9	0.97	89.38243909
1674	1	2	1	200	37.2	0	1	0	2	5.6	50	221	1235.8	295.2	0.64	87.57097256
1675	3	3	1	3800	37.3	0	0	0	2	6.4	43	141	702.8	2273	0.78	89.54819248
1676	2	1	2	0	23.9	1	1	1	2	6.9	52	89.6	1542.6	343.2	0.75	111.2838773
1677	2	3	2	1440	26.6	1	0	0	2	5.2	53	127	769.8	501.8	0.78	91.45538809
1678	1	1	2	0	41.1	0	1	1	2	7.1	66	145	514.5	466.4	0.8	82.10269112
1679	3	3	1	800	29.7	0	1	0	2	5.1	66	94.9	891.9	1114.4	0.67	99.97250077
1680	3	2	2	0	27.7	0	1	0	2	6.2	40	114	1125	1173.4	0.93	92.08970654
1681	2	2	2	1200	29.3	0	1	0	2	5.2	44	104	762.8	457.6	1.34	60.47690079
1682	2	3	1	5040	53.5	0	0	0	2	5.3	40	103	945	610.3	0.74	110.7884272
1683	1	2	1	480	34.5	0	1	1	2	6.5	70	119	488.4	212.5	0.97	76.57447192
1684	2	2	1	0	40.9	0	1	0	2	5.9	37	637	1453.7	352.8	1.39	49.22515023
1685	3	2	3	19200	28.6	0	0	0	2	5.7	42	164	968.6	311.4	1	102.4308381
1686	3	3	1	2640	22.7	0	1	0	2	4.7	59	181	778.3	261.3	0.74	96.78310535
1687		3	1	2040	26.7	0	1	1	2	6.8	65	108	659.8	479.7	1.59	35.5945804
1688	2	2	3	720	32.8	0	1	0	2	5.9	84	279	735.7	782.3	0.91	79.86495225
1689	2	1	1	2400	29.7	0	1	1	2	5.9	32	186	917.6	239.1	0.68	94.07971857
1690	1	2	1	0	35	0	1	0	2	6	42	250	1134.1	332.1	0.87	76.83660506
1691	2	3	1	0	21.6	0	0	0	2	4.7	91	122	1273.2	348.3	0.81	86.15719721
1692	2	1	1	4560	23.4	1	0	0	2	5.6	56	77.1	740.7	331.4	0.74	103.1137219
1693		1	3	840	28.3	0	0	0	2	5.7	45	185	1097.8	267.9	0.83	99.05590161
1694		3	1	600	41.2	0	1	1	2	7.2	91	117	1290.5	290.8	0.8	100.8230316
1695	3	2	1	0	35.1	0	1	0	2	6.1	49	277	1312.9	421.4	1.41	36.72184591
1696	3	3	2	4800	28.3	1	1	0	2	5.2	51	164	1083.9	366.8	1.02	84.49190116
1697	1	1	1	1440	37.9	0	1	1	2	6	56	75.3	900	324	0.51	114.8745541
1698	2	2	3	10260	25.8	0	0	0	2	5.9	41	74.7	866.4	489.3	0.65	116.6731237
1699	1	3	2	300	25.5	0	0	0	2	5.7	55	197	970.9	467.2	0.75	76.05496769
1700		2	2	12480	24.7	0	1	1	2	7.5	59	362	1079.5	320.3	1.26	51.66361384
1701	3	3	2	14400	33.3	0	0	0	2	5.9	41	245	510.7	357.2	0.97	85.09360854
1702		2	3	4120	18.8	0	0	0	0	4.6	54	153	655.7	375.6	1	79.73505603
1703	3	3	2	1720	24.2	0	1	0	2	5.2	95	209	563.1	170.5	0.74	85.88884786
1704	2	1	1	3360	28.9	0	1	0	2	6.4	44	125	893.5	249.4	0.99	62.13237889
1705	1	3	1	300	29.8	0	0	0	2	5.4	36	114	1426.6	533.6	1.05	85.91072376
1706	2	3	2	3420	24.7	0	0	0	2	4.8	58	110	828.1	419.2	0.72	96.52699298
1707	1	1	3	0	29.4	1	1	1	2	11.1	37	254	252	460.5	1.07	79.74210628
1708	2	1	2	120	32.9	0	0	0	2	5.9	45	138	1132	651.7	0.69	108.3817048
1709	1	1	3	0	35.7	0	1	0	2	5.6	37	115	668.6	464.9	0.84	109.5226485
1710	1	3	3	240	33.2	0	1	1	2	9.2	77	172	410.7	252.4	1.26	56.20743923
1711	3	3	1	3240	24.7	0	1	0	2	5.6	58	72.2	655.5	2287.8	0.77	88.76846972
1712	3	3	1	880	30.9	0	0	0	0	5.1	71	88.4	1078.7	611.8	0.86	95.68429827
1713	2	2	3	0	20.7	0	1	0	2	5.2	83	93.1	729.3	974.2	0.72	110.8068266
1714	3	3	2	0	31.1	0	0	0	2	5.5	79	98.9	916	667.9	0.52	92.45422902
1715	1	1	3	0	48.4	0	1	1	2	6.4	21	299	796.8	220.7	0.8	100.5660672
1716	3	3	3	3480	26.8	0	1	0	2	5.5	35	192	700.7	367.5	0.82	98.85376311
1717	3	3	1	3600	31.4	0	1	0	2	5.5	54	186	1031	378.6	0.68	96.05278825
1718	3	3	2	232	36.2	1	1	1	2	6.8	29	232	888.3	222.9	1.23	55.87845755
1719		2	3	3240	27.3	1	0	0	0	5.7	38	104	612.2	142.4	0.85	83.59599572
1720	3	3	1	2040	21.7	0	0	0	2	5.4	57	152	868.6	601.5	0.89	105.4585821
1721	1	3	1	0	35.2	0	1	1	2	5.5	37	130	971.9	245	0.83	83.65358096
1722	2	3	3	0	26.2	0	1	1	2	6.7	30	101	1575.2	532.8	0.76	110.6797174
1723	1	1	1	0	32.2	0	0	0	2	6.1	39	137	1036.5	322.5	0.97	84.49795328
1724		1	1	2600		0	1	1	2	7	46	148	507	259.8	0.54	100.0447041
1725	3	3	3	7200	28.2	0	0	0	2	5.8	38	230	530.1	286.3	0.95	81.91800469
1726		1	2	0	35.1	1	1	0	2	5.8	49	197	734	343.9	1.32	60.15002347
1727	3	1	1	0	27.7	0	1	0	2	5.2	46	86.1	1274.7	604.4	0.66	120.0879455
1728	3	3	1	3160	28.8	0	0	0	2	5.3	65	155	1045.3	292.2	0.55	112.8459178
1729		2	3	0	26.5	0	1	1	0	9.6	44	81.1	744.9	256.1	0.58	113.2529759
1730	1	2	3	0	32.1	0	0	0	2	5.7	36	174	847.3	363.1	0.9	104.2405749
1731	1	1	2	3840	30	0	0	0	2	5.5	69	89.7	637.7	491.5	0.95	97.64458255
1732	3	3	2	240	36.2	0	0	0	2	5.4	84	111	849.5	326.9	0.86	79.57755129
1733		2	1	0	27.3	0	1	1	2	6.1	50	139	1001.1	712.2	0.76	79.73147236
1734	3	3	2	2520	22.6	0	0	0	2	5.5	62	129	885.9	752.8	1	73.81467216
1735		3	1	1200		0	0	0	2	5.4	46	111	218	312.9	0.87	98.53273583
1736	2	1	1	0	52.6	0	0	1	2	8.3	54	84.7	761.4	297.4	0.73	91.07204682
1737	3	3	1	3720	20.7	0	0	0	2	5.8	53	266	600.3	273.8	0.8	80.95727648
1738	1	1	1	1320	39.5	0	0	0	2	6	74	150	1057.9	293.7	0.6	107.3745019
1739	1	3	1	0	38.2	0	0	0	2	5.9	42	254	847.5	192.6	0.72	86.93020094
1740	2	3	3	40	22.5	0	0	0	2	4.7	66	61.1	703.6	403.7	0.57	128.1211618
1741	3	2	2	25200	28.9	0	1	0	2	5.5	55	151	1103.7	418.4	1.04	82.16103871
1742	2	1	3	2880	27	0	0	0	2	5.6	50	78.6	1064.8	379.3	0.75	101.1157989
1743	1	2	1	4820	26.3	1	1	1	2	7.3	47	195	665.4	301.1	0.65	96.12921839
1744	1	1	1	3360	26.5	0	0	0	2	5.7	42	201	973.3	250.2	0.82	99.55061743
1745	1	2	2	9600	28.4	0	1	0	2	5	98	190	972.7	199.3	1.2	70.89813614
1746	1	1	1	2880	24.7	0	1	0	2	5.2	63	117	814.3	631	0.71	103.1584304
1747	3	3	1	0	29	0	0	0	2	5.1	57	127	624.5	712.9	0.9	68.26679025
1748	2	2	3	3360	27	0	0	0	2	5.7	58	165	616.5	360.9	0.82	84.29430829
1749	1	2	3	0	22.6	0	0	0	2	5.4	43	203	1019	232.5	0.79	106.9307785
1750	3	3	1	1200	28.1	0	0	0	2	5.8	46	78.9	660.8	219.2	0.9	109.9880545
1751	3	3	2	0	39.3	0	1	1	2	8.3	47	237	456.1	670.1	1.31	54.00863508
1752	2	2	2	360	35.2	0	1	1	2	6.8	36	216	1083.6	625.1	1.56	33.18906565
1753	3	2	1	12240	28	0	1	0	2	5.5	54	121	1176.5	557.9	1.07	85.7615275
1754	3	2	3	840	27.7	0	1	1	2	6.2	54	145	502	552	1.28	68.88161987
1755	3	3	2	4320	26.3	0	0	0	2	5.4	63	86.9	1137.4	547.6	1.19	67.401443
1756	1	2	3	0	29	0	0	1	2	10.9	37	81.3	675.8	444.3	0.96	82.03190299
1757	1	1	3	8640	21.4	1	0	0	2	5.7	41	195	1199.5	510	0.8	108.6449972
1758	1	3	2	720	34	1	1	0	2	5.5	44	212	428.4	339.5	1.4	49.83969812
1759	3	3	1	1260	21.7	0	0	0	2	5.6	56	227	1341.8	534.3	0.89	85.41996379
1760	3	3	2	960	30.2	0	1	0	2	5.9	29	148	971.6	774.9	1.19	76.29312984
1761	3	1	1	0	22	0	1	1	2	5.3	91	196	535.6	170.5	2.23	32.13363498
1762	2	1	1	3000	33.8	0	1	0	2	6	48	119	748.8	4708.4	0.57	107.6783998
1763	2	3	1	0	40.7	0	1	0	2	6	41	150	1501.7	568.3	0.86	71.11783826
1764	2	2	1	0	31.4	0	1	0	2	6	51	286	391.4	321.8	0.79	96.09651307
1765	2	3	2	13440	30.7	0	1	0	2	5.1	40	181	655.9	229.5	0.84	91.23981545
1766	1	1	1	0	31.2	0	0	0	2	5.7	36	210	877.1	384.5	0.99	84.78778152
1767	2	1	1	840	25.8	1	1	0	2	5.4	54	192	898.4	600	1.99	35.44376488
1768		1	3	0	24.4	1	1	1	2	12.1	27	342	1549.7	139.5	1.06	75.90290979
1769	3	3	1	1200	31.3	0	0	0	0	5.6	40	98.4	685.6	477.5	0.7	105.7132503
1770	3	3	1	720	33.3	0	1	1	2	6.4	61	94.8	1119.1	1254.6	0.83	84.97997626
1771	2	2	1	5480	29.5	0	1	1	2	7.9	48	160	1068.8	622.9	0.55	112.0559964
1772	3	3	1	1200	21.8	0	0	0	2	5.6	63	146	1213.2	702.6	0.72	97.27084923
1773	1	1	1	0	28.3	0	1	0	2	5.2	59	86.1	706.3	188.9	0.64	97.98784286
1774	3	3	1	2400	25.2	0	0	0	2	4.8	67	91.5	1175.2	357.2	0.64	110.6026515
1775	3	3	1	1380	33.3	0	0	0	2	5.4	51	207	1167.6	290.8	0.61	106.7921691
1776	2	3	2	3600	34.1	1	1	1	2	10.9	32	434	887.4	371.2	0.99	73.66591438
1777	2	1	1	1600	28.7	0	0	0	2	5.5	42	94.5	587.1	231	0.7	104.9732575
1778	1	1	2	1800	40	0	0	0	2	6.1	48	234	992.7	152	1.01	82.76213421
1779	3	3	1	240	40.9	0	1	1	2	7.6	50	174	786.3	301.8	0.66	118.2842884
1780		3	2	7440		0	1	0	2	5.8	48	263	477	922.5	1.12	57.0155222
1781	1	1	1	1680	28.1	1	1	1	0	11.2	32	60.6	990.7	568.3	0.6	111.9968147
1782	2	3	2	480	28.4	0	0	0	2	5	55	270	1422.7	257.6	0.93	68.07334887
1783	3	3	2	720	27.7	0	1	0	2	6	64	169	800.6	391.1	0.85	75.76610369
1784	1	3	2	6720	28.4	0	0	1	2	6.7	35	161	1038.7	233.2	0.9	97.16934672
1785	3	3	2	1560	33.8	0	1	0	2	5.5	58	230	723.5	281.2	0.99	85.98739162
1786	1	1	1	0	22.6	0	1	1	2	6.1	73	133	458.3	523.2	0.81	85.69813619
1787	1	3	2	3840	30.6	0	0	0	2	5.5	62	110	1093.1	286.3	0.92	97.31773659
1788		1	1	540	34.8	0	1	1	2	5.4	35	187	725.8	410.3	1.42	56.63645755
1789	2	3	1	11040	26.2	0	1	0	2	5.8	47	105	862.5	1313.6	1.24	46.01411874
1790	2	1	2	6720	17.9	0	1	0	2	6	69	101	847.5	331.4	0.9	108.4536111
1791	1	3	3	3240	20.4	0	0	0	2	5	37	192	1015.4	308.5	0.58	111.6729837
1792	1	3	1	640	30.5	0	1	0	2	6.3	38	115	956.6	2191.9	0.71	94.18269026
1793	3	3	2	2880	35.4	0	0	0	2	5.3	45	143	1239.9	598.5	1.22	76.67723263
1794	3	3	3	1800	25.5	0	1	0	2	5.8	53	74.6	518.7	596.3	0.73	114.4077713
1795	3	3	1	1600	19	1	1	1	2	6.1	66	146	1149.9	1313.6	0.62	91.01218157
1796	1	1	3	120	31.1	0	0	0	2	6.1	72	116	894.4	366.8	0.82	83.70424813
1797	2	1	1	0	34.2	1	0	1	2	5.9	55	206	1074.1	377.1	0.68	85.24073791
1798	2	3	1	0	52.3	0	0	0	2	5.5	31	1370	1272	63.5	0.66	109.6073418
1799	1	1	3	0	30.1	1	1	1	2	6	31	311	576.7	305.5	0.99	89.06119797
1800	3	3	2	0	25.2	0	1	1	2	5.3	63	134	649.8	351.3	0.98	75.63979963
1801	2	1	1	0	34.6	0	0	0	2	5.6	59	115	1182.8	632.5	0.73	90.43454249
1802	3	3	1	5760	46.4	0	1	0	2	6	71	185	831.8	345.4	0.82	71.21643261
1803	1	1	3	0	18.8	0	1	0	2	5.8	39	240	685.9	231.7	2.14	35.9788226
1804	3	3	3	0	23.9	0	1	0	2	5.2	98	156	702.6	366	0.86	108.4685564
1805	1	2	2	3840	31.2	0	1	0	2	5.5	44	186	868.7	235.4	0.88	98.76233007
1806	1	2	1	0	37.4	0	1	1	2	6	41	251	951.8	246.5	1.2	64.87424824
1807	3	1	3	860	30.6	0	0	0	2	6.2	41	186	683.7	193.4	1	80.30668765
1808	3	3	1	8640	29.8	0	0	0	2	5.5	78	54.6	532.4	451.7	0.67	101.3869501
1809	1	2	1	3720	26.3	0	0	0	2	5.2	61	140	550.7	436.2	1.04	99.76763409
1810	3	3	1	1400	26.2	0	0	1	2	6.4	61	155	547.2	375.6	0.61	99.54785184
1811	2	3	2	13280	39.7	0	1	0	2	5.2	63	92.9	809.9	372	1.03	78.03371086
1812	3	3	1	0	21.1	0	0	0	2	4.9	62	146	1186.4	548.3	0.98	98.5329844
1813	3	3	1	960	22.6	0	1	0	2	4.5	83	96.5	1080.2	1025.8	0.76	105.7767965
1814	3	3	1	960	30.3	1	1	0	2	5.7	68	138	1935.2	266.4	0.69	120.7339538
1815	1	1	2	0	30.3	1	0	1	2	7.3	36	150	946.2	521	1.13	47.65492841
1816	1	3	3	0	35	0	0	0	2	5.9	70	82	927.8	379.3	0.76	105.7767965
1817	3	3	1	2040	24.7	1	1	0	2	5.4	42	198	633.3	301.1	1.15	63.6665418
1818	3	3	1	5280	29.9	0	0	1	2	5.9	45	77.6	749.8	695.9	1.07	88.6031119
1819	2	3	2	1680	25.9	0	1	0	2	5.2	72	223	1066.2	437.6	0.73	84.89411441
1820	3	3	1	0	27.5	0	1	1	2	6.8	63	115	1114	760.1	0.71	89.03588494
1821	1	3	1	10800	28	0	1	0	2	4.7	43	120	770.6	428	1.1	93.88365217
1822	2	3	1	0	47	0	1	1	0	5.6	51	144	929.3	305.5	0.78	94.06153995
1823	1	1	1	0	25.7	0	0	0	2	5.5	50	148	828.4	548.3	0.83	73.20154678
1824	2	1	2	0	36.2	0	1	1	2	9.3	39	87.7	1080	546.1	0.72	106.5023764
1825	1	3	1	5040	37.7	0	0	0	0	5.4	40	154	940.9	215.5	0.64	109.6438359
1826	3	1	3	0	30.6	0	1	0	2	4.7	21	159	2927.3	628.8	1.91	40.99181108
1827	3	3	1	1800	38.4	0	0	0	2	5.7	47	89.5	912.6	219.9	0.91	70.75593836
1828	3	3	1	2040	25.3	0	0	0	2	5.3	76	187	759.5	231	0.94	68.9975812
1829		3	1	4020	36.8	0	0	0	2	6.1	51	152	871.5	563.1	1.04	94.98049155
1830	2	2	1	1680	26.1	0	0	0	2	5.7	36	122	683.8	738	1	81.44289752
1831	3	2	2	600	25.1	0	0	0	2	5.6	52	210	881.4	270.1	0.57	99.67134675
1832	2	1	3	0	29.4	0	0	0	2	5.5	36	101	737.9	329.9	0.62	115.6650698
1833	2	3	1	1320	26.9	0	1	0	2	5.3	94	144	1509.9	752.8	0.79	87.56232686
1834	2	2	3	0	21	0	0	0	2	5	66	97.9	657.3	163.1	1.03	85.27951854
1835	3	3	1	5100	21.6	0	0	0	2	5.5	99	104	1048.9	2354.2	0.78	76.18852039
1836	2	1	2	1200	25.1	0	1	0	2	4.7	55	421	677	311.4	2.69	24.90502161
1837	2	2	1	360	22.4	0	1	0	2	5.8	71	172	974.4	952	0.62	94.26560997
1838	2	1	1	0	38.8	0	0	0	2	6.1	37	110	921.3	577.9	0.62	107.7252624
1839	3	3	2	180	42.6	0	0	1	2	5.9	54	195	1088.8	1232.5	1.35	46.86598417
1840	1	2	1	2400	29.1	0	0	0	2	5.9	50	1050	1062.7	174.9	0.87	70.13073625
1841	3	3	1	2520	30.9	0	0	1	2	6.8	38	108	1157.7	592.6	0.59	98.54687163
1842	1	1	1	80	48	0	0	1	2	5.7	54	186	644.4	384.5	0.79	77.70599365
1843	3	3	1	240	28.9	0	0	0	2	5.8	63	83.9	1012.1	391.9	0.76	91.75818493
1844	1	3	2	1080	32	0	1	0	0	5.9	44	70.3	856.9	996.3	0.74	98.84434028
1845	3	3	1	1600	21.5	0	0	0	2	5.5	50	131	1387.9	342.4	0.95	90.38365226
1846	2	1	3	0	34.1	0	0	0	2	5.8	36	224	1015.5	150.6	0.92	90.08111083
1847	1	1	2	26400	27.8	0	0	1	2	13.4	56	137	1769.8	407.4	0.94	86.54463254
1848	2	1	1	4320	25.2	0	1	1	2		41	150	631.3	1048	0.87	80.84515429
1849	3	3	3	0	24	0	0	0	2	6	46	104	756.6	239.9	1.13	89.61080752
1850	3	3	2	10440	27.1	0	0	0	2	4.3	70	109	687.8	767.5	1.16	80.36080038
1851	3	3	2	1500	31.3	0	1	0	2	6	60	104	1748.4	365.3	1.2	73.9501956
1852	3	3	3	320	28.4	1	1	0	2	5.5	47	198	400.9	198.5	0.72	91.89534587
1853	2	3	2	4800	26	1	1	0	2	5	40	112	341.8	952	1	73.81467216
1854	3	2	2	800	34.1	1	0	1	2	5.5	35	237	936.2	285.6	1.29	61.56774717
1855		3	1	740	31.3	0	1	0	2	6.3	68	164	1273.2	218.4	0.69	108.6596122
1856	2	2	1	0	26	0	0	0	2	6	40	150	803.1	428	0.56	111.3936836
1857	3	3	1	420	28.6	0	1	0	2	5.6	47	127	573.7	304.8	1.06	58.42495622
1858	3	3	1	2400	29.8	0	0	0	2	5.1	48	115	1080.9	408.9	0.97	91.28605858
1859	1	3	1	0	31.9	0	0	0	0	5.8	35	195	1769.3	231.7	1.06	65.83565659
1860	2	2	2	560	30.2	0	1	1	2	11.5	40	338	1284.7	295.9	0.97	89.15689018
1861	2	3	2	1740	55.7	0	1	1	2	6	85	75.4	761.1	662	1	95.48237458
1862	1	1	2	0	49	0	1	1	2	10.2	51	122	950.7	267.2	0.71	90.29559884
1863		1	1	0	27.3	0	1	1	2	6.2	52	84.2	884.2	538.7	0.61	92.14539291
1864	1	3	1	2640	32.5	0	1	0	2	5.9	50	238	684.6	436.2	1.13	81.79007781
1865	2	3	1	0	21.1	0	0	0	2	5.3	76	76	1051.1	929.9	0.71	92.21866632
1866	2	3	3	160	20.1	0	1	0	0	5.4	56	223	730.1	310.7	0.52	118.2233017
1867	1	2	1	240	37.5	0	0	0	2	5.6	52	124	1647.6	489.3	0.68	115.4941751
1868	3	3	2	5160	23.2	0	1	0	2	5.4	64	174	745.5	340.2	0.56	110.6139278
1869	1	2	1	9120	33.1	0	1	0	2	6	67	80.5	917.3	315.1	0.63	130.9824868
1870	3	3	2	160	23	1	0	0	2	5.6	63	78.7	1181	1025.8	0.8	86.16580178
1871	3	3	1	0	24.4	0	1	1	2	6.3	59	108	829.8	480.4	1.3	66.65936759
1872	3	2	2	4160	32.3	0	0	0	2	5.7	48	133	847	591.9	1.19	73.65999316
1873	1	1	1	0		0	0	0	2	5.4	48	276	397.3	291.5	1.42	57.58307785
1874	2	2	3	5040	26	1	1	0	2	5.4	101	205	695	406.6	1.21	67.29346991
1875	1	2	1	320	25.4	0	1	0	2	5.1	61	91.8	696.8	332.8	0.75	84.50625557
1876	1	3	3	5640	17.8	0	0	0	2	5.3	73	551	500.3	225.1	0.7	110.8129881
1877	1	3	3	2160	51.5	0	0	1	2	8.5	29	108	998.3	627.3	0.64	107.9267818
1878	3	3	1	360	34.1	0	1	1	2	6.2	46	135	684.1	237.6	0.79	102.5175502
1879	2	3	1	180	23.4	0	1	0	2	5.3	32	114	477.8	259.8	1.08	83.0339924
1880	2	2	3	1680	22.3	0	0	1	2	5.9	78	141	836.2	878.2	0.81	81.44896133
1881	2	1	1	14880	32.5	0	1	0	2	5.6	64	222	1130.1	234.7	0.57	102.5116756
1882	2	3	1	960	28.6	0	1	0	2	5.7	50	76.9	878.6	833.9	0.71	90.29559884
1883		3	1	1200	23.8	0	0	0	2	5.4	75	223	900.1	238.4	0.68	88.2878535
1884	1	1	1	720	21.5	0	1	1	2	6.4	53	387	773.9		1.1	49.57773192
1885	3	1	2	840	27.6	0	0	0	2	6.2	48	128	844.5	336.5	1.35	64.58723296
1886	1	1	1	1680	22.1	0	0	0	2	5.8	63	111	697.5	576.4	0.51	107.0819629
1887	1	3	3	0	22.1	0	1	0	2	4.9	55	237	1319.6	441.3	1.02	74.11334851
1888	2	2	1	0	39.8	0	1	0	2	6.1	58	191	697.2	286.3	0.87	67.71028483
1889	2	3	1	2160	27.2	0	1	0	2	5.9	61	170	719.4	365.3	0.83	75.28756723
1890	3	3	2	2280	25.1	0	1	0	2	5	108	188	433.2	425.1	1.4	53.84354798
1891	3	3	2	1740	26.3	0	1	0	2	5.7	68	204	624.2	226.6	0.99	68.66873846
1892		1	1	0	50.7	0	1	1	2	8.4	18	104	1876.8	1121.8	0.52	105.6552446
1893	1	1	1	5040	25.1	0	1	0	2	5.7	41	255	563.8	174.2	1.17	63.23532368
1894	2	2	2	19200	26.7	0	0	0	2	6.4	50	196	635.3	357.2	1.38	63.78343331
1895	2	1	1	480	31.3	0	1	0	2	5.5	89	240	662.2	314.4	0.8	81.52797228
1896	1	1	1	0	30.2	1	1	1	2	6.7	31	213	909.4	444.3	1.83	37.34174323
1897	1	1	2	5760	32.1	1	0	1	2	8.9	34	204	875.9	259.8	1.08	71.64570135
1898	3	3	1	2400	23.3	0	0	0	2	5.3	59	122	918.8	361.6	0.81	86.76454905
1899	3	3	1	14400	23.4	0	1	1	2	7.2	43	238	577.2	363.1	0.96	91.14735262
1900	2	1	3	0	22.7	0	0	0	2	5.8	49	160	843	521.8	0.96	106.1117073
1901	2	2	1	18800	24.4	0	1	0	2	4.8	83	125	668.5	1350.5	0.88	114.1720553
1902		3	1	1680	26.9	0	0	0	2	5.1	39	268	1072.9	281.2	1.24	71.25575171
1903	2	2	3	14400	31.8	0	1	1	2	6.8	62	106	732.7	456.1	0.67	117.7005267
1904	1	3	1	0	28	0	1	0	0	5.5	57	60.5	1284.2	797	0.48	138.9423568
1905	2	3	1	3840	26	0	0	0	2	5.7	51	361	724.4	101.8	0.65	94.78811966
1906	1	1	3	120	24.9	1	1	0	2	5.5	67	77.1	779.1	498.2	0.72	102.8266153
1907	2	2	2	720	22.3	0	1	0	2	4.9	55	275	626.8	310.7	0.64	104.5585439
1908	1	3	1	3840	31.4	0	1	0	2	6.3	35	152	975.5	209.6	1.05	61.64244171
1909	3	3	2	1800	28.8	0	0	0	2	6.1	60	153	658.5	323.2	0.77	80.71776653
1910	2	3	2	240	35.6	0	1	1	2	6.9	40	117	943.6	204.4	0.98	92.0812936
1911	3	3	1	120	25.1	0	0	0	0	6.4	57	122	1654.8	311.4	0.79	91.97558407
1912	2	2	2	1200	30.4	0	0	0	2	5.3	47	152	759.6	499.6	0.85	80.14583649
1913	2	3	2	1680	30	0	0	0	2	5.6	48	202	689.9	303.3	0.59	87.45407821
1914	2	3	1	0	30.1	1	1	0	2	5.1	45	870	539.5	98.9	0.99	60.83671108
1915	3	3	1	0	28.8	0	0	0	2	5.7	51	109	833.1	195.6	0.92	65.54924464
1916	1	2	1	960	44.1	0	1	0	0	5.7	39	140	740.7	915.1	0.91	78.06806516
1917	1	3	3	1200	23.9	0	0	0	2	5.5	35	232	525.1	468.6	1.14	74.04777522
1918	2	3	1	4080	45.3	0	1	0	2	6	35	542	896.7	206.6	0.88	96.02588568
1919	2	3	2	360	27.1	0	0	0	2	5.6	32	185	860.6	281.2	1.13	93.46841969
1920	3	1	2	10320	29.6	0	0	0	2	5.3	37	75	1003.9	670.1	0.84	99.26437585
1921	2	1	3	720	32.5	0	0	1	2	9.3	34	132	570.6	265.7	0.9	94.47703971
1922	2	2	2	480	36	0	1	1	2	6.2	51	144	1137.4	394.8	0.92	67.89244497
1923	3	2	1	480	29.8	0	0	0	2	6	41	93.4	479	399.3	0.78	111.3346477
1924		2	1	0	27.9	1	1	0	2	4.7	60	157	392.3	324.7	1.03	96.09648788
1925	3	2	1	0	36.7	0	1	0	2	5.3	56	129	1013.2	4878.2	0.6	101.5068031
1926		1	1	0	23.4	0	0	0	2	6	96	81.6	489.5	833.9	0.64	117.8208908
1927	2	3	1	0	34.1	0	1	0	2	5.4	61	145	755.7	371.2	1.26	55.42988208
1928	2	3	3	2280	22.6	0	1	0	2	5.2	83	292	857.2	546.1	0.97	85.09360854
1929	2	3	1	0	33.6	0	1	1	2	6.1	57	183	599.2	600.7	1.15	55.70514693
1930	1	1	1	1840	22.3	0	1	0	2	5.3	46	253	965.8	177.9	0.91	88.75016455
1931	1	3	1	900	28.6	0	1	0	2	5.5	67	123	780.1	338.7	0.85	89.20163289
1932	1	1	2	0	22	0	0	0	2	5.7	62	156	904.2	278.2	0.72	98.58277336
1933	3	3	1	4680	23.7	0	0	0	0	4.8	139	237	875.4	236.2	0.44	124.028503
1934		3	1	0	35.8	0	1	0	2	5.5	55	169	842.7	318.8	0.77	76.84469229
1935	2	3	3	720	27.9	0	1	1	2	6.4	61	162	1260.5	310	1.41	59.16441031
1936	3	3	3	600	41.4	1	1	1	2	10.1	39	123	585.1	636.2	0.91	88.1289134
1937	3	3	1	300	26.5	0	0	0	0	4.9	54	173	742	343.9	0.48	122.2335904
1938	3	3	1	4200	28.1	0	1	0	2	6.3	53	92.7	1149.2	544.6	1.09	81.90667847
1939	2	3	1	13440	25.2	0	1	0	2	5.8	71	115	959.7	518.1	1.64	35.51244272
1940	2	2	1	17040	32.3	0	1	0	2	5.5	39	118	606.5	264.9	0.9	104.2405749
1941	1	1	2	560	25.4	0	0	1	2	6.8	38	237	911.1	421.4	0.96	83.77897469
1942		3	3	360	27.9	0	1	0	2	6.2	45	187	1402.1	285.6	1.1	67.64727189
1943	1	1	2	33600	31.3	0	0	1	2	6.2	39	103	771.7	624.3	0.76	114.1217276
1944	3	3	1	3840	27.2	0	1	0	2	5.2	53	297	929.7	379.3	1.09	69.37429268
1945	2	1	1	8400	23.3	0	0	0	2	5.1	94	172	569.4	684.1	0.61	109.8354197
1946	2	3	3	840	27.6	0	0	1	2	7.6	33	81.8	677.1	459	0.83	98.3625103
1947	2	3	1	240	33.7	0	0	0	0	5.3	65	97.6	1173	1092.2	0.85	97.73105209
1948	3	1	2	0	27.2	0	0	1	2	7.4	51	274	919.7	222.9	2.47	27.61129735
1949	2	2	2	0	25.8	0	1	1	2	13.4	65	83.2	570.2	504.8	0.9	78.69643876
1950	2	2	3	5280	23.8	0	0	0	2	5.3	38	98.9	850.2	493.7	0.76	107.1301157
1951	2	2	2	3600	27.7	0	0	1	2	7.1	50	541	619.2	226.6	0.79	90.34095822
1952	2	2	1	0	33.2	0	0	0	2	5.4	42	366	876.9	93	0.77	105.5913298
1953	1	1	2	4320	32.7	0	1	1	2	7.7	34	131	1321.3	292.2	0.79	110.7532518
1954	2	3	2	0	30.2	0	1	1	2	6.3	43	176	1221.4	358.7	1.46	53.6238304
1955	1	1	1	3120	26.5	0	0	1	2	8	32	168	651.1	469.4	1.31	66.67848857
1956	3	3	1	1360	25.6	0	0	0	2	5.2	57	176	923.2	301.8	0.91	93.22329036
1957	1	1	2	0	44	1	1	1	2	7.6	67	241	752	325.5	0.95	73.71679327
1958	3	3	2	6000	26.7	0	0	0	2	5.6	69	179	715.8	353.5	0.9	71.70752687
1959	3	3	1	4320	21.8	0	0	0	2	6	67	162	775.2	283.4	0.96	67.2635091
1960	3	2	2	8400	25.9	0	0	0	2	5.3	47	176	653.7	474.5	1.06	75.37158942
1961	2	1	1	0	29.7	0	1	1	2	6.9	43	75.3	571	833.9	0.51	110.9098406
1962	3	3	1	960	28.5	0	0	0	2	5.2	68	153	1539	462	1.01	92.60697654
1963	1	3	1	240	33.7	0	1	1	2	10.1	31	109	1290.8	653.1	0.74	111.3973166
1964	1	1	1	0	23.2	0	0	0	2	6	56	170	729.9	481.9	0.76	91.11587763
1965	1	2	1	360	32	0	1	0	2	5.7	52	324	718.6	2383.7	5.43	9.886064936
1966	3	3	1	3180	26.5	0	0	0	2	5.1	79	128	883.3	405.9	1.28	52.87764251
1967	1	2	3	36000	33	1	1	0	2	6	50	136	546.6	279.7	0.55	105.9324678
1968		3	2	3040	31.9	0	0	0	2	5	40	177	840.8	383.8	1.05	76.24030099
1969	1	2	1	600	25.5	0	1	0	2	5.3	39	512	715.2	170.5	0.7	101.1418507
1970	1	3	1	1440	31.5	0	1	1	2	6.2	46	299	617	552	0.81	72.28077073
1971	1	2	1	2880	29.4	0	0	0	2	5.9	57	255	802	508.5	0.69	97.62843154
1972	1	1	3	0	48.3	0	0	1	0	8.6	46	180	1256.6	356.5	0.75	100.0246165
1973	1	2	1	1080	34.1	0	1	0	0	5.7	65	189	411.2	303.3	0.89	93.7538347
1974	3	3	1	4320	33	0	0	0	2	4.7	52	171	855.8	1276.7	1.09	93.60166909
1975	2	2	1	960	29.6	0	1	0	2	5.8	69	185	1722.4	540.2	0.81	91.93457904
1976	2	3	1	4080	26	0	0	0	2	5.6	54	494	1285.6	159.4	0.76	88.59129633
1977	3	3	2	3480	28.4	0	1	0	2	5.7	49	102	821.7	404.4	1.33	62.16952641
1978	2	3	3	8160	26.9	0	1	0	2	5	43	92.3	764.6	231.7
1979	2	3	2	1440	30.3	0	1	0	2	5.8	66	98	706.2	242.8	0.74	99.70871619
1980		3	1	0	32.3	0	0	0	2	5.6	46	409	1326.9	166.1	0.74	92.78869005
1981	3	3	2	480	23.9	0	0	0	2	5.8	50	155	912.3	405.9	0.68	92.08851447
1982	1	3	1	480	22.4	0	1	0	2	5.2	52	101	1425.1	418.4	0.73	104.4229014
1983	2	1	3	120	32.8	0	1	0	2	5.8	33	288	783.3	184.5	1.14	79.43639554
1984	3	3	3	34440	25.6	0	0	1	2	8.4	41	143	1579.3	286.3	0.94	82.38216854
1985	2	3	1	1120	26.6	0	0	1	2	6.5	46	164	1032.3	181.5	0.89	77.42624255
1986	1	1	1	7200	27.7	0	0	1	2	6	42	231	1044.9	236.9	1.3	40.51099389
1987	3	3	1	5040	24.3	0	0	0	2	5.9	58	299	749.3	408.9	0.98	56.60924127
1988	2	3	1	4800	29.5	0	1	1	2	5.3	48	93.6	956.4	308.5	0.95	109.7523022
1989	1	3	1	6400	29	0	0	1	2	6	49	130	719.9	341.7	0.68	102.3214627
1990	2	3	3	180	35.2	0	1	1	2	8.1	38	93.6	547.5	178.6	1.24	76.24829753
1991	3	1	1	0	27.3	0	0	0	2	5.6	45	137	551.7	380.1	0.63	99.19119427
1992	2	3	1	0	22.2	0	0	1	2	9.9	56	395	674	324.7	0.78	107.4921084
1993	2	3	1	0	48	1	1	0	2	5.7	70	367	1269.9	274.5	0.95	57.95758994
1994	2	2	1	720	25.2	0	0	0	2	5.3	61	118	641.4	305.5	0.74	113.14794
1995	2	3	2	2400	31.9	1	1	0	2	5.8	46	428	658.6	161.6	1.25	58.78723019
1996	3	3	2	300	27.7	0	0	0	2	6.2	47	183	495.5	138	0.73	92.36056912
1997	3	3	1	560	30.3	0	1	0	2	5.6	50	218	733	216.2	0.98	85.23405399
1998	2	3	1	900	22.9	0	1	0	2	5.7	66	163	1265.2	745.4	1.03	55.20942353
1999		2	1	420	26.3	0	1	0	2	6.1	56	85.7	861.8	767.5	0.76	95.03828084
[truncated: 3,217 more rows]
